# Supplementary material for: Serine protease HtrA promotes Campylobacter jejuni intestinal colonization through degrading antimicrobial peptide LL-37
Source: Sci Adv. 2026 May 20;12(21):eaee1996. doi: 10.1126/sciadv.aee1996 (PMC13189099; doi:10.1126/sciadv.aee1996)
Supplement: Supplementary file 2 — Data S1 [file sciadv.aee1996_data_s1.zip › aee1996_data_s1.xlsx]

## Sheet: Fig. 1
The raw data of Fig. 1
1B	5.5~88 μg/mL	>88 μg/mL
	88	14
1C		Control			5.5 μg/mL			11 μg/mL
	0	0.1	0.1	0.1	0.1	0.1	0.1	0.1	0.1	0.1
	2	0.139	0.201	0.105	0.098	0.198	0.118	0.203	0.107	0.114
	4	0.268	0.385	0.24	0.108	0.129	0.177	0.239	0.17	0.191
	6	0.616	0.503	0.601	0.175	0.22	0.307	0.28	0.189	0.191
	8	0.841	0.937	0.862	0.45	0.606	0.594	0.229	0.231	0.365
	10	1.077	1.049	0.955	0.64	0.761	0.759	0.198	0.202	0.35
	12	1.015	0.872	1.016	0.858	0.862	0.755	0.222	0.243	0.351
1D		Control			5.5 μg/mL			11 μg/mL
	0	6.545	6.539	6.551	6.341	6.353	6.348	6.273	6.275	6.265
	2	7.023	7.025	7.717	6.657	6.125	6.076	6.321	5.839	6.323
	4	7.814	8.643	7.833	6.918	6.421	6.461	6.217	5.751	6.182
	6	8.847	9.476	9.043	7.467	7.536	7.911	6.619	6.621	5.99
	8	10.328	9.588	10.33	8.072	7.365	8.068	6.483	6.913	6.329
	10	10.768	10.556	10.131	8.51	8.014	7.987	6.912	6.197	6.391
	12	9.348	10.029	9.919	7.888	8.658	8.537	5.907	6.103	6.89
1F		81-176 only	2.75 μg/mL	5.5 μg/mL	11 μg/mL	22 μg/mL
	24	1
	24	1
	24	1
	24	1
	36	1
	60	1
	72	0
	72	0
	72	0
	72	0
	12		1
	24		1
	24		1
	24		1
	48		1
	72		0
	72		0
	72		0
	72		0
	72		0
	24			1
	24			1
	36			1
	48			1
	72			0
	72			0
	72			0
	72			0
	72			0
	72			0
	36				1
	60				1
	72				0
	72				0
	72				0
	72				0
	72				0
	72				0
	72				0
	72				0
	48					1
	60					1
	72					0
	72					0
	72					0
	72					0
	72					0
	72					0
	72					0
	72					0

## Sheet: Fig. 2
The raw data of Fig. 2
2G	J	L	K	M	O	U	V	T	N	D	E	C	P	H	F	G	Q	I
	42	15	11	27	23	10	10	9	7	2	42	29	26	17	15	13	4	3

## Sheet: Fig. 3
The raw data of Fig. 3
3A		81-176 only	11 μg/mL	22 μg/mL	44 μg/mL	88 μg/mL
	24	1
	24	1
	24	1
	24	1
	24	1
	48	1
	48	1
	72	0
	72	0
	72	0
	12		1
	24		1
	24		1
	24		1
	24		1
	48		1
	48		1
	72		0
	72		0
	72		0
	24			1
	24			1
	24			1
	24			1
	36			1
	36			1
	48			1
	72			0
	72			0
	72			0
	24				1
	24				1
	24				1
	24				1
	24				1
	48				1
	48				1
	72				0
	72				0
	72				0
	24					1
	24					1
	24					1
	24					1
	48					1
	60					1
	72					0
	72					0
	72					0
	72					0
3C		PBS						CS/LL-37						CS-NPs
	P116B	6.85	6.02	5.86	5.62	5.53	5.01	6.51	6.49	6.14	5.51	5.17	4.82	6.57	6.12	5.76	5.46	5.29	4.98
	81-176	6.49	6.22	5.83	5.38	5.22	5.06	4.39	4.28	3.89	3.38	3.22	2.97	6.35	6.17	5.64	5.39	5.28	4.68
3E		Control			2.75 μg/mL			5.5 μg/mL			11 μg/mL
	htrA	1.214	1.165	0.968	1.809	2.044	2.046	2.712	2.693	2.518	3.452	3.273	3.139
3G		LL-37 ( μg/mL)
		0			2.75			5.5			11
	HtrA/RpoA	0.976	0.941	0.88	1.232	1.231	1.36	1.538	1.541	1.725	2.358	2.104	2.351
3H		PBS						CS/LL-37
	P116B	6.74	6.15	5.92	5.58	5.41	4.95	6.75	6.41	5.53	5.37	5.43	4.76
	ΔhtrA	5.41	5.29	5.04	4.84	4.25	3.89	3.78	3.44	3.29	3.08	2.77	2.33
	htrA-comp	6.56	6.27	5.43	5.21	5.11	4.55	6.48	6.01	5.74	5.33	4.58	4.31

## Sheet: Fig. 4
The raw data of Fig. 4
4B	t (s)	0 μM	0.125 μM	0.25 μM	0.5 μM	1 μM	2 μM	4 μM
	60.1	0	44.04	31.28	23.74	12.83	-16.22	-73.64
	60.2	0	40.31	29.15	23.33	15.39	-6.34	-53.89
	60.3	0	37.16	27.31	23.11	17.72	1.68	-36.95
	60.4	0	34.53	25.92	23.27	19.85	8.61	-22.64
	60.5	0	0.32	0.1	23.22	22.04	14.63	-10.01
	60.6	0	0.2	0.2	0.1	0.5	0.6	0.07
	60.7	0	3.07	3.07	10.07	24.8	23.92	8.1
	60.8	0	6.34	12.86	16.07	25.97	28.06	15.67
	60.9	0	7.34	12.86	19.07	26.8	31.22	21.72
	61	0	9.34	12.86	20.1	27.82	34.28	27.32
	61.1	0	11.34	14.86	23.14	28.66	36.4	32.39
	61.2	0	11.34	14.86	23.2	29.31	38.66	36.86
	61.3	0	11.34	14.86	23.2	30.04	40.66	40.6
	61.4	0	11.34	14.86	23.3	30.73	42.71	44.13
	61.5	0	12.86	14.86	23.27	31.09	44.21	47.02
	61.6	0	12.86	14.86	23.49	31.66	45.53	49.9
	61.7	0	12.86	15.86	23.37	32.21	46.84	52.49
	61.8	0	12.86	15.86	23.28	32.54	47.94	54.82
	61.9	0	12.86	15.86	23.21	32.87	48.99	56.94
	62	0	12.86	15.86	23.29	33.29	50.1	58.73
	62.1	0	12.86	15.86	23.31	33.48	50.91	60.54
	62.2	0	12.86	15.86	23.24	33.62	51.6	62.03
	62.3	0.01	13.46	15.86	23.18	33.87	52.36	63.47
	62.4	0	13.46	16.46	23.29	34.23	53.06	64.9
	62.5	0	13.46	16.46	23.32	34.56	53.62	66.11
	62.6	0	13.46	16.46	23.4	34.82	54.53	67.28
	62.7	0	13.46	16.46	23.44	34.8	54.9	68.23
	62.8	0	13.86	16.46	23.49	34.94	55.33	69.17
	62.9	0	13.86	16.46	23.49	35.08	55.72	70.07
	63	0	13.86	16.46	23.55	35.31	56.22	71.15
	63.1	0	13.86	16.46	23.54	35.49	56.59	71.78
	63.2	0	13.86	16.46	23.57	35.63	56.92	72.37
	63.3	0	13.86	16.46	23.6	35.78	57.25	73.04
	63.4	0	13.86	16.46	23.62	35.88	57.56	73.67
	63.5	0	13.86	16.46	23.66	35.97	57.9	74.24
	63.6	0	13.86	16.46	23.69	36.05	58.17	74.7
	63.7	0	13.86	16.46	23.71	36.14	58.44	75.15
	63.8	0	13.86	16.46	23.7	36.23	58.74	75.57
	63.9	0	13.86	16.96	23.7	36.27	58.91	75.97
	64	0	13.86	16.94	23.7	36.35	59.07	76.36
	64.1	0	13.86	16.93	23.71	36.44	59.21	76.73
	64.2	0	13.86	16.92	23.71	36.55	59.35	77.01
	64.3	0	13.86	16.9	23.7	36.62	59.52	77.23
	64.4	0	13.86	16.9	23.72	36.65	59.68	77.46
	64.5	0	13.86	16.92	23.75	36.73	59.84	77.71
	64.6	0	13.86	16.92	23.77	36.8	59.97	77.97
	64.7	0	13.86	16.93	23.79	36.88	60.12	78.19
	64.8	0	13.86	16.91	23.79	36.91	60.24	78.41
	64.9	0	13.86	16.89	23.8	36.97	60.33	78.65
	65	0	13.86	16.91	23.82	37.04	60.43	78.88
	65.1	0	13.86	16.9	23.84	37.07	60.55	79.07
	65.2	0	13.96	16.88	23.87	37.11	60.66	79.26
	65.3	0	13.96	16.87	23.87	37.14	60.74	79.44
	65.4	0	13.96	16.88	23.93	37.22	60.86	79.59
	65.5	0	13.96	16.89	23.95	37.24	60.96	79.73
	65.6	0	13.96	16.87	23.94	37.26	61.06	79.83
	65.7	0	13.96	16.87	23.95	37.28	61.14	79.93
	65.8	0	13.96	16.87	23.96	37.31	61.22	80.03
	65.9	0	13.96	16.87	23.96	37.35	61.31	80.12
	66	0	14.06	16.88	23.99	37.38	61.41	80.22
	66.1	0	14.06	16.87	23.98	37.39	61.48	80.31
	66.2	0	14.06	16.88	24	37.41	61.57	80.42
	66.3	0	14.06	16.87	24.02	37.44	61.64	80.51
	66.4	0	14.06	16.86	24.04	37.47	61.72	80.61
	66.5	0	14.06	16.85	24.03	37.49	61.78	80.68
	66.6	0	14.06	16.83	24.03	37.49	61.84	80.76
	66.7	0	14.06	16.85	24.06	37.53	61.91	80.84
	66.8	0	14.06	16.86	24.07	37.58	61.97	80.91
	66.9	0	14.06	16.87	24.09	37.62	62.03	80.99
	67	0	14.06	16.87	24.11	37.66	62.09	81.08
	67.1	0	14.06	16.88	24.1	37.69	62.14	81.14
	67.2	0	14.06	16.9	24.14	37.74	62.22	81.21
	67.3	0	14.06	16.89	24.14	37.76	62.25	81.26
	67.4	0	14.06	16.89	24.13	37.78	62.31	81.33
	67.5	0	14.06	16.88	24.14	37.8	62.34	81.4
	67.6	0	14.06	16.89	24.14	37.83	62.4	81.47
	67.7	0	14.06	16.9	24.16	37.84	62.44	81.54
	67.8	0	14.06	16.91	24.18	37.87	62.49	81.6
	67.9	0	14.06	16.91	24.17	37.88	62.53	81.65
	68	0	14.06	16.91	24.2	37.91	62.61	81.7
	68.1	0	14.06	16.92	24.22	37.94	62.69	81.76
	68.2	0	14.06	16.92	24.23	37.97	62.74	81.81
	68.3	0	14.06	16.93	24.23	37.99	62.79	81.88
	68.4	0	14.06	16.93	24.22	37.99	62.82	81.92
	68.5	0	14.06	16.94	24.23	38.01	62.86	81.98
	68.6	0	14.06	16.94	24.23	38.04	62.93	82.02
	68.7	0	14.06	16.94	24.23	38.07	62.97	82.07
	68.8	0	14.06	16.95	24.24	38.09	63.03	82.11
	68.9	0	14.06	16.95	24.25	38.11	63.09	82.16
	69	0	14.06	16.95	24.25	38.14	63.12	82.22
	69.1	0	14.06	16.94	24.25	38.16	63.15	82.24
	69.2	0	14.06	16.93	24.26	38.17	63.16	82.27
	69.3	0	14.06	16.95	24.27	38.21	63.22	82.33
	69.4	0	14.06	16.93	24.27	38.21	63.25	82.35
	69.5	0	14.06	16.94	24.28	38.23	63.3	82.4
	69.6	0	14.06	16.93	24.28	38.25	63.31	82.42
	69.7	0	14.06	16.94	24.3	38.28	63.34	82.47
	69.8	0	14.22	16.93	24.28	38.28	63.36	82.5
	69.9	0	14.23	16.95	24.3	38.31	63.38	82.56
	70	0	14.2	16.94	24.29	38.32	63.4	82.57
	70.1	0	14.2	16.94	24.31	38.35	63.45	82.61
	70.2	0	14.2	16.94	24.32	38.36	63.47	82.63
	70.3	0	14.2	16.93	24.32	38.38	63.5	82.67
	70.4	0	14.16	16.93	24.32	38.39	63.52	82.7
	70.5	0	14.2	16.95	24.34	38.41	63.58	82.75
	70.6	0	14.2	16.94	24.34	38.41	63.59	82.76
	70.7	0	14.2	16.94	24.33	38.43	63.62	82.8
	70.8	0	14.2	16.93	24.34	38.45	63.63	82.82
	70.9	0	14.09	16.94	24.34	38.45	63.66	82.85
	71	0	14.08	16.94	24.35	38.46	63.68	82.87
	71.1	0	14.07	16.93	24.36	38.48	63.7	82.9
	71.2	0	14.05	16.93	24.35	38.49	63.73	82.93
	71.3	0	14.04	16.92	24.35	38.52	63.75	82.97
	71.4	0	14.04	16.93	24.37	38.53	63.78	83
	71.5	0	14.03	16.92	24.36	38.54	63.8	83.02
	71.6	0	14.01	16.93	24.37	38.56	63.83	83.04
	71.7	0	14	16.92	24.38	38.57	63.85	83.07
	71.8	0	13.98	16.91	24.39	38.58	63.87	83.09
	71.9	0	13.98	16.9	24.38	38.59	63.89	83.13
	72	0	13.97	16.91	24.39	38.6	63.92	83.14
	72.1	0	13.96	16.91	24.39	38.61	63.93	83.17
	72.2	0	13.95	16.91	24.39	38.63	63.97	83.2
	72.3	0	13.95	16.91	24.4	38.64	63.98	83.2
	72.4	0	13.94	16.91	24.4	38.65	64.01	83.23
	72.5	0	13.92	16.9	24.4	38.65	64.02	83.24
	72.6	0	13.92	16.91	24.41	38.67	64.04	83.26
	72.7	0	13.92	16.92	24.42	38.7	64.07	83.3
	72.8	0	13.92	16.92	24.42	38.7	64.08	83.3
	72.9	0	13.91	16.92	24.42	38.71	64.12	83.33
	73	0	13.89	16.92	24.42	38.73	64.14	83.36
	73.1	0	13.89	16.91	24.4	38.74	64.16	83.36
	73.2	0	13.89	16.92	24.42	38.75	64.19	83.39
	73.3	0	13.88	16.91	24.41	38.76	64.21	83.4
	73.4	0	13.87	16.9	24.41	38.78	64.22	83.41
	73.5	0	13.85	16.91	24.41	38.78	64.23	83.41
	73.6	0	13.85	16.9	24.41	38.79	64.25	83.43
	73.7	0	13.85	16.9	24.41	38.82	64.28	83.47
	73.8	0	13.85	16.9	24.42	38.83	64.3	83.48
	73.9	0	13.84	16.89	24.42	38.84	64.31	83.51
	74	0	13.84	16.91	24.42	38.85	64.34	83.52
	74.1	0	13.82	16.9	24.42	38.87	64.36	83.53
	74.2	0	13.81	16.89	24.42	38.88	64.37	83.54
	74.3	0	13.8	16.9	24.41	38.91	64.4	83.57
	74.4	0	13.79	16.89	24.4	38.9	64.41	83.57
	74.5	0	13.8	16.9	24.41	38.93	64.43	83.6
	74.6	0	13.8	16.91	24.42	38.94	64.46	83.61
	74.7	0	13.79	16.9	24.41	38.95	64.47	83.62
	74.8	0	13.78	16.91	24.42	38.97	64.49	83.64
	74.9	0	13.76	16.9	24.4	38.96	64.49	83.63
	75	0	13.76	16.89	24.4	38.97	64.51	83.66
	75.1	0	13.76	16.89	24.4	38.99	64.53	83.69
	75.2	0	13.75	16.89	24.4	38.99	64.54	83.69
	75.3	0	13.75	16.89	24.41	39.02	64.56	83.72
	75.4	0	13.75	16.9	24.43	39.03	64.58	83.74
	75.5	0	13.73	16.87	24.41	39.02	64.58	83.74
	75.6	0	13.73	16.88	24.42	39.05	64.61	83.76
	75.7	0	13.72	16.89	24.42	39.06	64.63	83.79
	75.8	0	13.73	16.89	24.43	39.08	64.65	83.8
	75.9	0	13.71	16.89	24.43	39.07	64.65	83.81
	76	0	13.72	16.89	24.43	39.1	64.68	83.83
	76.1	0	13.7	16.87	24.41	39.09	64.69	83.84
	76.2	0	13.7	16.88	24.42	39.11	64.71	83.86
	76.3	0	13.7	16.87	24.42	39.13	64.72	83.87
	76.4	0	13.68	16.87	24.42	39.14	64.72	83.88
	76.5	0	13.69	16.87	24.42	39.15	64.74	83.9
	76.6	0	13.68	16.87	24.43	39.16	64.75	83.92
	76.7	0	13.67	16.87	24.42	39.17	64.76	83.93
	76.8	0	13.67	16.86	24.43	39.19	64.78	83.94
	76.9	0	13.66	16.86	24.43	39.2	64.78	83.96
	77	0	13.66	16.87	24.43	39.21	64.81	83.98
	77.1	0	13.64	16.87	24.42	39.22	64.82	83.98
	77.2	0	13.64	16.86	24.42	39.23	64.83	83.99
	77.3	0	13.64	16.87	24.42	39.25	64.84	84.01
	77.4	0	13.63	16.86	24.41	39.25	64.86	84.02
	77.5	0	13.63	16.86	24.43	39.26	64.87	84.04
	77.6	0	13.63	16.86	24.43	39.28	64.89	84.06
	77.7	0	13.62	16.86	24.42	39.29	64.9	84.07
	77.8	0	13.61	16.85	24.42	39.29	64.91	84.08
	77.9	0	13.61	16.85	24.42	39.3	64.92	84.1
	78	0	13.59	16.84	24.42	39.31	64.94	84.11
	78.1	0	13.59	16.84	24.42	39.31	64.96	84.12
	78.2	0	13.57	16.83	24.41	39.32	64.97	84.13
	78.3	0	13.57	16.84	24.41	39.34	64.98	84.16
	78.4	0	13.55	16.81	24.4	39.34	64.99	84.15
	78.5	0	13.54	16.82	24.4	39.34	65	84.17
	78.6	0	13.53	16.8	24.38	39.34	65	84.17
	78.7	0	13.52	16.8	24.39	39.36	65.02	84.18
	78.8	0	13.51	16.79	24.38	39.35	65.02	84.2
	78.9	0	13.51	16.8	24.39	39.37	65.03	84.22
	79	0	13.49	16.79	24.39	39.37	65.04	84.23
	79.1	0	13.48	16.78	24.38	39.38	65.04	84.23
	79.2	0	13.48	16.78	24.39	39.38	65.05	84.25
	79.3	0	13.47	16.78	24.38	39.39	65.05	84.27
	79.4	0	13.46	16.77	24.37	39.4	65.05	84.28
	79.5	0	13.46	16.76	24.38	39.4	65.08	84.29
	79.6	0	13.46	16.77	24.39	39.43	65.09	84.31
	79.7	0	13.45	16.77	24.38	39.43	65.11	84.32
	79.8	0	13.44	16.78	24.38	39.44	65.12	84.34
	79.9	0	13.43	16.77	24.38	39.44	65.13	84.35
	80	0	13.42	16.77	24.37	39.44	65.13	84.36
	80.1	0	13.42	16.76	24.36	39.45	65.15	84.37
	80.2	0	13.41	16.76	24.37	39.46	65.16	84.39
	80.3	0	13.4	16.76	24.37	39.46	65.16	84.39
	80.4	0	13.39	16.75	24.37	39.46	65.18	84.41
	80.5	0	13.39	16.76	24.37	39.47	65.2	84.43
	80.6	0	13.39	16.76	24.38	39.48	65.21	84.43
	80.7	0	13.37	16.75	24.37	39.48	65.21	84.44
	80.8	0	13.37	16.76	24.37	39.5	65.23	84.45
	80.9	0	13.35	16.74	24.38	39.51	65.23	84.46
	81	0	13.36	16.75	24.38	39.51	65.25	84.49
	81.1	0	13.36	16.74	24.38	39.53	65.27	84.49
	81.2	0	13.36	16.74	24.39	39.54	65.29	84.51
	81.3	0	13.35	16.73	24.38	39.53	65.29	84.52
	81.4	0	13.34	16.73	24.38	39.54	65.29	84.53
	81.5	0	13.32	16.71	24.36	39.53	65.29	84.52
	81.6	0	13.32	16.72	24.36	39.55	65.31	84.54
	81.7	0	13.32	16.73	24.37	39.56	65.32	84.55
	81.8	0	13.32	16.71	24.36	39.56	65.33	84.56
	81.9	0	13.32	16.71	24.37	39.56	65.34	84.57
	82	0	13.3	16.7	24.36	39.57	65.35	84.57
	82.1	0	13.31	16.7	24.38	39.58	65.37	84.59
	82.2	0	13.3	16.7	24.38	39.6	65.39	84.61
	82.3	0	13.29	16.7	24.37	39.6	65.4	84.62
	82.4	0	13.29	16.71	24.38	39.61	65.42	84.62
	82.5	0	13.29	16.69	24.37	39.62	65.43	84.63
	82.6	0	13.28	16.69	24.37	39.62	65.43	84.64
	82.7	0	13.26	16.67	24.36	39.62	65.44	84.64
	82.8	0	13.26	16.68	24.36	39.64	65.44	84.65
	82.9	0	13.26	16.68	24.37	39.64	65.46	84.67
	83	0	13.27	16.69	24.37	39.65	65.47	84.68
	83.1	0	13.25	16.69	24.38	39.65	65.49	84.68
	83.2	0	13.25	16.69	24.38	39.67	65.51	84.7
	83.3	0	13.25	16.68	24.38	39.67	65.51	84.7
	83.4	0	13.25	16.68	24.38	39.69	65.51	84.71
	83.5	0	13.23	16.66	24.37	39.68	65.52	84.72
	83.6	0	13.23	16.65	24.37	39.68	65.52	84.72
	83.7	0	13.22	16.67	24.37	39.7	65.54	84.73
	83.8	0	13.21	16.66	24.37	39.69	65.55	84.73
	83.9	0	13.21	16.66	24.36	39.7	65.55	84.73
	84	0	13.2	16.67	24.36	39.71	65.57	84.74
	84.1	0	13.2	16.67	24.37	39.72	65.58	84.76
	84.2	0	13.21	16.66	24.37	39.74	65.6	84.77
	84.3	0	13.19	16.64	24.36	39.73	65.6	84.76
	84.4	0	13.19	16.66	24.37	39.75	65.63	84.78
	84.5	0	13.2	16.66	24.38	39.76	65.64	84.79
	84.6	0	13.19	16.65	24.37	39.75	65.65	84.8
	84.7	0	13.19	16.65	24.38	39.76	65.66	84.82
	84.8	0	13.19	16.66	24.38	39.77	65.67	84.83
	84.9	0	13.18	16.66	24.39	39.79	65.68	84.85
	85	0	13.18	16.65	24.38	39.79	65.69	84.85
	85.1	0	13.18	16.65	24.39	39.8	65.71	84.87
	85.2	0	13.17	16.65	24.39	39.8	65.71	84.87
	85.3	0	13.17	16.64	24.39	39.81	65.71	84.88
	85.4	0	13.17	16.64	24.39	39.82	65.71	84.87
	85.5	0	13.15	16.64	24.38	39.82	65.73	84.87
	85.6	0	13.15	16.63	24.39	39.83	65.74	84.89
	85.7	0	13.15	16.63	24.4	39.84	65.76	84.89
	85.8	0	13.16	16.64	24.4	39.85	65.76	84.9
	85.9	0	13.13	16.61	24.37	39.84	65.75	84.91
	86	0	13.14	16.61	24.38	39.86	65.77	84.92
	86.1	0	13.13	16.6	24.37	39.86	65.78	84.92
	86.2	0	13.13	16.6	24.37	39.87	65.79	84.92
	86.3	0	13.12	16.6	24.36	39.87	65.8	84.92
	86.4	0	13.13	16.61	24.36	39.89	65.82	84.95
	86.5	0	13.13	16.61	24.37	39.89	65.83	84.97
	86.6	0	13.11	16.59	24.35	39.88	65.83	84.95
	86.7	0	13.11	16.59	24.36	39.89	65.84	84.97
	86.8	0	13.1	16.6	24.36	39.91	65.86	84.97
	86.9	0	13.11	16.6	24.36	39.91	65.87	84.98
	87	0	13.1	16.6	24.35	39.92	65.87	84.98
	87.1	0	13.08	16.59	24.35	39.92	65.87	84.98
	87.2	0	13.08	16.59	24.35	39.93	65.89	84.99
	87.3	0	13.09	16.59	24.36	39.94	65.89	85
	87.4	0	13.07	16.59	24.35	39.94	65.9	85.01
	87.5	0	13.08	16.6	24.35	39.95	65.91	85.01
	87.6	0	13.08	16.6	24.36	39.96	65.92	85.03
	87.7	0	13.06	16.59	24.34	39.95	65.91	85.03
	87.8	0	13.06	16.59	24.34	39.96	65.92	85.04
	87.9	0	13.04	16.57	24.34	39.96	65.92	85.05
	88	0	13.05	16.58	24.34	39.97	65.93	85.04
	88.1	0	13.05	16.58	24.34	39.98	65.95	85.04
	88.2	0	13.03	16.56	24.32	39.97	65.94	85.04
	88.3	0	13.03	16.56	24.32	39.99	65.96	85.05
	88.4	0	13.02	16.56	24.32	40	65.97	85.06
	88.5	0	13.02	16.55	24.31	40	65.98	85.05
	88.6	0	13.02	16.55	24.32	40.02	65.99	85.06
	88.7	0	13	16.55	24.31	40.02	66	85.06
	88.8	0	13	16.55	24.31	40.03	66.01	85.09
	88.9	0	13	16.55	24.31	40.02	66.01	85.08
	89	0	13	16.54	24.31	40.04	66.03	85.1
	89.1	0	12.99	16.53	24.3	40.03	66.02	85.11
	89.2	0	12.99	16.53	24.31	40.04	66.04	85.11
	89.3	0	12.99	16.53	24.31	40.05	66.05	85.13
	89.4	0	12.97	16.54	24.31	40.05	66.06	85.12
	89.5	0	12.97	16.53	24.29	40.05	66.07	85.13
	89.6	0	12.97	16.53	24.3	40.06	66.08	85.14
	89.7	0	12.96	16.53	24.3	40.07	66.09	85.14
	89.8	0	12.96	16.52	24.3	40.07	66.1	85.14
	89.9	0	12.96	16.52	24.3	40.08	66.1	85.16
	90	0	12.96	16.53	24.3	40.09	66.11	85.18
	90.1	0	12.95	16.51	24.3	40.08	66.1	85.18
	90.2	0	12.93	16.51	24.29	40.09	66.11	85.19
	90.3	0	12.94	16.51	24.3	40.09	66.11	85.2
	90.4	0	12.93	16.49	24.29	40.1	66.12	85.21
	90.5	0	12.93	16.5	24.29	40.11	66.14	85.22
	90.6	0	12.93	16.5	24.3	40.12	66.16	85.23
	90.7	0	12.91	16.49	24.29	40.12	66.14	85.23
	90.8	0	12.92	16.5	24.29	40.12	66.15	85.22
	90.9	0	12.92	16.5	24.29	40.13	66.16	85.23
	91	0	12.91	16.49	24.28	40.14	66.16	85.22
	91.1	0	12.91	16.48	24.29	40.16	66.19	85.23
	91.2	0	12.91	16.48	24.28	40.15	66.19	85.23
	91.3	0	12.91	16.48	24.28	40.16	66.2	85.24
	91.4	0	12.91	16.48	24.28	40.17	66.22	85.26
	91.5	0	12.89	16.46	24.27	40.16	66.21	85.24
	91.6	0	12.89	16.46	24.27	40.17	66.22	85.24
	91.7	0	12.89	16.47	24.27	40.18	66.23	85.26
	91.8	0	12.89	16.46	24.28	40.19	66.25	85.26
	91.9	0	12.88	16.46	24.27	40.18	66.26	85.24
	92	0	12.89	16.46	24.28	40.2	66.27	85.25
	92.1	0	12.88	16.46	24.28	40.2	66.27	85.26
	92.2	0	12.88	16.45	24.28	40.21	66.29	85.26
	92.3	0	12.87	16.44	24.27	40.2	66.28	85.24
	92.4	0	12.85	16.44	24.26	40.21	66.28	85.26
	92.5	0	12.86	16.44	24.27	40.21	66.29	85.25
	92.6	0	12.85	16.42	24.26	40.22	66.29	85.25
	92.7	0	12.85	16.43	24.26	40.22	66.3	85.26
	92.8	0	12.85	16.43	24.27	40.23	66.31	85.26
	92.9	0	12.84	16.42	24.25	40.23	66.31	85.25
	93	0	12.84	16.42	24.26	40.24	66.31	85.27
	93.1	0	12.83	16.42	24.26	40.24	66.32	85.28
	93.2	0	12.82	16.42	24.26	40.24	66.32	85.28
	93.3	0	12.82	16.41	24.25	40.24	66.33	85.27
	93.4	0	12.82	16.41	24.26	40.25	66.35	85.29
	93.5	0	12.81	16.4	24.25	40.25	66.34	85.28
	93.6	0	12.8	16.39	24.24	40.25	66.34	85.27
	93.7	0	12.8	16.39	24.24	40.26	66.35	85.29
	93.8	0	12.79	16.39	24.25	40.27	66.36	85.29
	93.9	0	12.79	16.39	24.24	40.28	66.37	85.29
	94	0	12.78	16.39	24.25	40.28	66.37	85.29
	94.1	0	12.78	16.38	24.23	40.28	66.37	85.28
	94.2	0	12.77	16.38	24.24	40.29	66.38	85.28
	94.3	0	12.77	16.37	24.23	40.29	66.38	85.28
	94.4	0	12.76	16.37	24.23	40.29	66.39	85.28
	94.5	0	12.77	16.38	24.25	40.3	66.4	85.31
	94.6	0	12.76	16.37	24.24	40.3	66.4	85.3
	94.7	0	12.76	16.38	24.25	40.32	66.41	85.3
	94.8	0	12.75	16.37	24.24	40.32	66.4	85.3
	94.9	0	12.75	16.36	24.23	40.33	66.41	85.3
	95	0	12.75	16.36	24.23	40.33	66.41	85.3
	95.1	0	12.73	16.36	24.22	40.33	66.4	85.29
	95.2	0	12.73	16.36	24.22	40.33	66.4	85.3
	95.3	0	12.72	16.36	24.22	40.33	66.41	85.3
	95.4	0	12.73	16.35	24.22	40.35	66.4	85.3
	95.5	0	12.72	16.36	24.23	40.35	66.42	85.32
	95.6	0	12.72	16.35	24.23	40.36	66.42	85.31
	95.7	0	12.71	16.36	24.22	40.36	66.44	85.32
	95.8	0	12.7	16.35	24.22	40.36	66.45	85.32
	95.9	0	12.7	16.35	24.22	40.37	66.46	85.31
	96	0	12.7	16.35	24.23	40.38	66.46	85.33
	96.1	0	12.69	16.34	24.22	40.38	66.45	85.31
	96.2	0	12.7	16.34	24.22	40.39	66.47	85.32
	96.3	0	12.69	16.33	24.22	40.38	66.47	85.31
	96.4	0	12.68	16.34	24.22	40.39	66.48	85.32
	96.5	0	12.68	16.34	24.22	40.41	66.48	85.33
	96.6	0	12.67	16.34	24.22	40.41	66.48	85.34
	96.7	0	12.67	16.33	24.23	40.42	66.49	85.34
	96.8	0	12.67	16.33	24.23	40.43	66.5	85.36
	96.9	0	12.67	16.33	24.22	40.44	66.49	85.35
	97	0	12.67	16.34	24.23	40.45	66.5	85.38
	97.1	0	12.66	16.32	24.22	40.44	66.5	85.38
	97.2	0	12.65	16.32	24.23	40.46	66.51	85.37
	97.3	0	12.65	16.33	24.23	40.47	66.52	85.38
	97.4	0	12.64	16.33	24.22	40.46	66.52	85.37
	97.5	0	12.65	16.33	24.23	40.48	66.53	85.37
	97.6	0	12.64	16.31	24.22	40.47	66.53	85.38
	97.7	0	12.63	16.32	24.23	40.48	66.54	85.39
	97.8	0	12.63	16.32	24.24	40.49	66.54	85.39
	97.9	0	12.62	16.31	24.23	40.49	66.54	85.39
	98	0	12.63	16.31	24.23	40.49	66.55	85.39
	98.1	0	12.64	16.32	24.24	40.52	66.57	85.41
	98.2	0	12.62	16.29	24.22	40.5	66.56	85.39
	98.3	0	12.62	16.31	24.24	40.52	66.56	85.4
	98.4	0	12.6	16.29	24.23	40.51	66.56	85.39
	98.5	0	12.6	16.29	24.23	40.52	66.57	85.4
	98.6	0	12.6	16.29	24.22	40.52	66.57	85.4
	98.7	0	12.59	16.29	24.23	40.52	66.58	85.41
	98.8	0	12.59	16.29	24.23	40.53	66.59	85.41
	98.9	0	12.58	16.28	24.22	40.54	66.58	85.39
	99	0	12.58	16.28	24.23	40.54	66.58	85.39
	99.1	0	12.58	16.29	24.22	40.53	66.58	85.39
	99.2	0	12.58	16.28	24.22	40.55	66.58	85.39
	99.3	0	12.58	16.29	24.23	40.56	66.6	85.39
	99.4	0	12.57	16.28	24.23	40.56	66.6	85.39
	99.5	0	12.57	16.28	24.24	40.56	66.61	85.39
	99.6	0	12.57	16.27	24.23	40.57	66.61	85.4
	99.7	0	12.55	16.27	24.23	40.58	66.61	85.4
	99.8	0	12.55	16.27	24.23	40.58	66.6	85.39
	99.9	0	12.55	16.27	24.23	40.59	66.61	85.4
	100	0	12.55	16.27	24.23	40.59	66.62	85.4
	100.1	0	12.54	16.26	24.23	40.59	66.62	85.38
	100.2	0	12.54	16.26	24.23	40.6	66.63	85.39
	100.3	0	12.55	16.25	24.24	40.6	66.63	85.39
	100.4	0	12.54	16.25	24.23	40.6	66.62	85.39
	100.5	0	12.54	16.25	24.23	40.61	66.63	85.4
	100.6	0	12.53	16.25	24.23	40.61	66.64	85.4
	100.7	0	12.52	16.24	24.23	40.61	66.65	85.39
	100.8	0	12.53	16.25	24.24	40.62	66.66	85.39
	100.9	0	12.54	16.25	24.23	40.62	66.66	85.4
	101	0	12.53	16.24	24.23	40.61	66.66	85.4
	101.1	0	12.51	16.23	24.21	40.61	66.66	85.39
	101.2	0	12.5	16.22	24.21	40.61	66.64	85.38
	101.3	0	12.51	16.22	24.22	40.62	66.65	85.38
	101.4	0	12.51	16.23	24.22	40.62	66.65	85.38
	101.5	0	12.49	16.21	24.21	40.62	66.64	85.37
	101.6	0	12.5	16.22	24.21	40.62	66.65	85.39
	101.7	0	12.5	16.23	24.22	40.64	66.66	85.38
	101.8	0	12.49	16.21	24.19	40.62	66.64	85.36
	101.9	0	12.49	16.22	24.21	40.65	66.67	85.39
	102	0	12.49	16.22	24.21	40.66	66.68	85.38
	102.1	0	12.48	16.21	24.2	40.65	66.67	85.39
	102.2	0	12.49	16.21	24.2	40.65	66.69	85.39
	102.3	0	12.48	16.21	24.2	40.66	66.67	85.39
	102.4	0	12.48	16.2	24.2	40.66	66.67	85.39
	102.5	0	12.48	16.2	24.18	40.66	66.67	85.38
	102.6	0	12.48	16.19	24.19	40.66	66.68	85.39
	102.7	0	12.48	16.2	24.19	40.68	66.69	85.4
	102.8	0	12.48	16.19	24.18	40.67	66.69	85.39
	102.9	0	12.48	16.19	24.18	40.68	66.7	85.42
	103	0	12.47	16.18	24.17	40.67	66.7	85.39
	103.1	0	12.47	16.18	24.17	40.68	66.7	85.39
	103.2	0	12.46	16.17	24.16	40.68	66.7	85.39
	103.3	0	12.46	16.18	24.17	40.68	66.69	85.38
	103.4	0	12.46	16.17	24.17	40.7	66.69	85.38
	103.5	0	12.45	16.17	24.16	40.69	66.69	85.39
	103.6	0	12.46	16.17	24.17	40.7	66.7	85.39
	103.7	0	12.46	16.18	24.18	40.71	66.7	85.38
	103.8	0	12.45	16.17	24.17	40.7	66.7	85.37
	103.9	0	12.44	16.16	24.16	40.69	66.7	85.37
	104	0	12.44	16.15	24.17	40.69	66.7	85.37
	104.1	0	12.44	16.15	24.16	40.69	66.7	85.36
	104.2	0	12.44	16.14	24.17	40.7	66.71	85.37
	104.3	0	12.45	16.15	24.18	40.71	66.72	85.38
	104.4	0	12.44	16.14	24.16	40.7	66.71	85.36
	104.5	0	12.44	16.14	24.17	40.7	66.72	85.37
	104.6	0	12.42	16.13	24.16	40.69	66.73	85.36
	104.7	0	12.43	16.14	24.16	40.71	66.73	85.35
	104.8	0	12.43	16.13	24.17	40.71	66.74	85.35
	104.9	0	12.42	16.13	24.16	40.71	66.73	85.34
	105	0	12.41	16.12	24.16	40.71	66.73	85.34
	105.1	0	12.41	16.13	24.16	40.72	66.75	85.33
	105.2	0	12.41	16.13	24.17	40.72	66.75	85.32
	105.3	0	12.41	16.12	24.15	40.72	66.75	85.32
	105.4	0	12.41	16.12	24.16	40.73	66.76	85.33
	105.5	0	12.41	16.13	24.16	40.74	66.76	85.34
	105.6	0	12.41	16.13	24.16	40.74	66.76	85.34
	105.7	0	12.42	16.14	24.17	40.75	66.78	85.32
	105.8	0	12.4	16.12	24.17	40.74	66.78	85.32
	105.9	0	12.39	16.12	24.15	40.74	66.77	85.31
	106	0	12.4	16.11	24.15	40.75	66.78	85.32
	106.1	0	12.39	16.11	24.14	40.75	66.77	85.32
	106.2	0	12.38	16.1	24.13	40.74	66.78	85.31
	106.3	0	12.39	16.11	24.15	40.76	66.79	85.32
	106.4	0	12.39	16.1	24.15	40.76	66.81	85.32
	106.5	0	12.38	16.1	24.14	40.75	66.81	85.32
	106.6	0	12.38	16.11	24.15	40.75	66.81	85.31
	106.7	0	12.37	16.09	24.14	40.74	66.8	85.3
	106.8	0	12.37	16.1	24.14	40.74	66.82	85.3
	106.9	0	12.38	16.1	24.17	40.76	66.84	85.31
	107	0	12.38	16.1	24.16	40.76	66.84	85.3
	107.1	0	12.38	16.1	24.17	40.75	66.84	85.32
	107.2	0	12.38	16.1	24.16	40.76	66.84	85.33
	107.3	0	12.38	16.1	24.16	40.76	66.83	85.32
	107.4	0	12.38	16.1	24.16	40.76	66.83	85.32
	107.5	0	12.37	16.09	24.16	40.76	66.83	85.32
	107.6	0	12.37	16.1	24.17	40.76	66.83	85.34
	107.7	0	12.37	16.1	24.17	40.77	66.84	85.34
	107.8	0	12.36	16.1	24.17	40.77	66.84	85.33
	107.9	0	12.36	16.09	24.17	40.77	66.83	85.33
	108	0	12.35	16.09	24.16	40.76	66.84	85.33
	108.1	0	12.35	16.08	24.16	40.76	66.84	85.32
	108.2	0	12.35	16.08	24.17	40.76	66.85	85.33
	108.3	0	12.35	16.08	24.17	40.77	66.85	85.32
	108.4	0	12.34	16.07	24.16	40.77	66.85	85.31
	108.5	0	12.35	16.08	24.18	40.78	66.87	85.32
	108.6	0	12.34	16.08	24.17	40.79	66.87	85.33
	108.7	0	12.33	16.05	24.16	40.78	66.86	85.3
	108.8	0	12.34	16.07	24.17	40.8	66.87	85.31
	108.9	0	12.33	16.07	24.17	40.79	66.86	85.3
	109	0	12.32	16.07	24.16	40.78	66.86	85.29
	109.1	0	12.33	16.07	24.17	40.78	66.86	85.28
	109.2	0	12.34	16.08	24.18	40.8	66.88	85.3
	109.3	0	12.33	16.07	24.17	40.8	66.87	85.3
	109.4	0	12.33	16.05	24.17	40.8	66.86	85.29
	109.5	0	12.33	16.07	24.18	40.82	66.87	85.31
	109.6	0	12.32	16.06	24.17	40.81	66.88	85.3
	109.7	0	12.31	16.05	24.17	40.81	66.86	85.29
	109.8	0	12.31	16.05	24.17	40.81	66.87	85.28
	109.9	0	12.32	16.05	24.17	40.82	66.88	85.29
	110	0	12.32	16.06	24.17	40.83	66.88	85.28
	110.1	0	12.32	16.05	24.18	40.83	66.88	85.28
	110.2	0	12.32	16.03	24.17	40.82	66.87	85.28
	110.3	0	12.31	16.04	24.17	40.83	66.88	85.28
	110.4	0	12.31	16.03	24.17	40.83	66.89	85.28
	110.5	0	12.31	16.03	24.18	40.83	66.89	85.3
	110.6	0	12.31	16.02	24.17	40.83	66.87	85.27
	110.7	0	12.31	16.03	24.17	40.83	66.89	85.27
	110.8	0	12.3	16.02	24.17	40.83	66.88	85.26
	110.9	0	12.3	16.03	24.16	40.82	66.88	85.26
	111	0	12.3	16.02	24.16	40.83	66.87	85.25
	111.1	0	12.3	16.02	24.16	40.84	66.88	85.26
	111.2	0	12.29	16.01	24.15	40.83	66.87	85.25
	111.3	0	12.29	16.01	24.15	40.84	66.88	85.25
	111.4	0	12.29	16	24.14	40.84	66.87	85.25
	111.5	0	12.29	16	24.15	40.84	66.87	85.24
	111.6	0	12.29	16	24.16	40.85	66.88	85.24
	111.7	0	12.28	15.99	24.15	40.84	66.87	85.23
	111.8	0	12.28	16	24.15	40.85	66.88	85.23
	111.9	0	12.28	15.99	24.15	40.85	66.88	85.24
	112	0	12.27	15.98	24.14	40.84	66.87	85.22
	112.1	0	12.27	15.98	24.14	40.84	66.87	85.22
	112.2	0	12.28	15.99	24.15	40.86	66.89	85.23
	112.3	0	12.28	15.98	24.14	40.85	66.89	85.23
	112.4	0	12.28	15.97	24.15	40.86	66.9	85.23
	112.5	0	12.29	15.98	24.15	40.87	66.89	85.24
	112.6	0	12.28	15.98	24.15	40.87	66.91	85.23
	112.7	0	12.27	15.97	24.14	40.87	66.91	85.22
	112.8	0	12.28	15.97	24.14	40.87	66.9	85.22
	112.9	0	12.28	15.98	24.14	40.87	66.91	85.22
	113	0	12.28	15.97	24.14	40.87	66.91	85.23
	113.1	0	12.27	15.97	24.13	40.87	66.91	85.22
	113.2	0	12.28	15.96	24.13	40.87	66.9	85.22
	113.3	0	12.28	15.97	24.13	40.88	66.92	85.24
	113.4	0	12.28	15.96	24.14	40.88	66.92	85.24
	113.5	0	12.28	15.97	24.14	40.89	66.93	85.24
	113.6	0	12.28	15.97	24.13	40.9	66.93	85.24
	113.7	0	12.29	15.98	24.13	40.89	66.94	85.24
	113.8	0	12.28	15.97	24.12	40.89	66.93	85.25
	113.9	0	12.28	15.97	24.12	40.9	66.93	85.24
	114	0	12.27	15.97	24.11	40.89	66.91	85.24
	114.1	0	12.28	15.97	24.11	40.89	66.92	85.25
	114.2	0	12.28	15.97	24.11	40.91	66.91	85.24
	114.3	0	12.27	15.95	24.1	40.9	66.91	85.23
	114.4	0	12.27	15.96	24.11	40.88	66.92	85.24
	114.5	0	12.26	15.95	24.1	40.88	66.91	85.22
	114.6	0	12.26	15.96	24.1	40.89	66.91	85.24
	114.7	0	12.24	15.93	24.08	40.88	66.9	85.21
	114.8	0	12.24	15.94	24.08	40.88	66.9	85.2
	114.9	0	12.24	15.94	24.08	40.89	66.91	85.22
	115	0	12.25	15.94	24.08	40.9	66.92	85.21
	115.1	0	12.24	15.93	24.08	40.89	66.9	85.19
	115.2	0	12.23	15.93	24.08	40.9	66.91	85.19
	115.3	0	12.23	15.93	24.09	40.9	66.91	85.19
	115.4	0	12.22	15.92	24.08	40.9	66.9	85.19
	115.5	0	12.22	15.93	24.08	40.91	66.91	85.19
	115.6	0	12.22	15.93	24.08	40.91	66.91	85.2
	115.7	0	12.22	15.93	24.08	40.91	66.91	85.19
	115.8	0	12.21	15.93	24.07	40.91	66.9	85.19
	115.9	0	12.21	15.92	24.06	40.9	66.89	85.17
	116	0	12.21	15.92	24.06	40.91	66.9	85.17
	116.1	0	12.21	15.93	24.07	40.91	66.9	85.16
	116.2	0	12.21	15.93	24.07	40.92	66.91	85.17
	116.3	0	12.19	15.92	24.07	40.92	66.9	85.14
	116.4	0	12.19	15.92	24.07	40.92	66.91	85.15
	116.5	0	12.18	15.91	24.06	40.92	66.89	85.15
	116.6	0	12.18	15.92	24.06	40.92	66.9	85.15
	116.7	0	12.18	15.91	24.06	40.94	66.91	85.14
	116.8	0	12.18	15.92	24.06	40.94	66.9	85.14
	116.9	0	12.17	15.9	24.05	40.93	66.89	85.12
	117	0	12.17	15.91	24.06	40.94	66.9	85.12
	117.1	0	12.18	15.9	24.07	40.95	66.92	85.13
	117.2	0	12.17	15.9	24.05	40.94	66.91	85.12
	117.3	0	12.16	15.88	24.04	40.93	66.89	85.11
	117.4	0	12.16	15.89	24.04	40.93	66.91	85.12
	117.5	0	12.16	15.89	24.05	40.95	66.92	85.12
	117.6	0	12.16	15.89	24.04	40.94	66.91	85.12
	117.7	0	12.15	15.88	24.05	40.94	66.92	85.11
	117.8	0	12.15	15.89	24.05	40.95	66.93	85.12
	117.9	0	12.14	15.89	24.05	40.95	66.92	85.12
	118	0	12.14	15.88	24.05	40.95	66.93	85.11
	118.1	0	12.13	15.88	24.05	40.94	66.92	85.09
	118.2	0	12.13	15.87	24.05	40.96	66.93	85.08
	118.3	0	12.11	15.86	24.04	40.93	66.91	85.07
	118.4	0	12.11	15.86	24.04	40.94	66.92	85.06
	118.5	0	12.13	15.87	24.05	40.95	66.92	85.07
	118.6	0	12.12	15.85	24.04	40.95	66.92	85.05
	118.7	0	12.11	15.85	24.03	40.95	66.92	85.04
	118.8	0	12.11	15.84	24.04	40.95	66.92	85.04
	118.9	0	12.11	15.85	24.04	40.96	66.93	85.04
	119	0	12.1	15.83	24.03	40.95	66.92	85.03
	119.1	0	12.1	15.84	24.04	40.96	66.91	85.04
	119.2	0	12.09	15.82	24.03	40.95	66.91	85.02
	119.3	0	12.07	15.82	24.03	40.95	66.9	85.01
	119.4	0	12.08	15.83	24.05	40.97	66.92	85.03
	119.5	0	12.07	15.83	24.04	40.96	66.91	85.02
	119.6	0	12.08	15.83	24.04	40.97	66.91	85.02
	119.7	0	12.08	15.84	24.04	40.97	66.91	85.02
	119.8	0	12.08	15.83	24.05	40.98	66.92	85.01
	119.9	0	12.08	15.84	24.05	40.99	66.91	84.99
	120	0	12.08	15.82	24.04	40.99	66.91	84.99
	120.1	0	12.08	15.81	24.04	40.99	66.92	84.99
	120.2	0	12.07	15.82	24.03	41	66.92	84.98
	120.3	0	12.07	15.81	24.04	41	66.92	84.97
	120.4	0	12.06	15.81	24.03	40.99	66.92	84.97
	120.5	0	12.07	15.8	24.03	40.98	66.92	84.96
	120.6	0	12.08	15.81	24.04	40.99	66.93	84.96
	120.7	0	12.08	15.81	24.05	40.99	66.92	84.95
	120.8	0	12.07	15.8	24.04	40.99	66.92	84.95
	120.9	0	12.07	15.8	24.05	41	66.92	84.95
	121	0	12.08	15.81	24.04	41	66.92	84.95
	121.1	0	12.07	15.8	24.04	41	66.91	84.94
	121.2	0	12.08	15.8	24.03	41	66.92	84.94
	121.3	0	12.07	15.79	24.03	40.99	66.91	84.93
	121.4	0	12.07	15.79	24.03	40.99	66.91	84.94
	121.5	0	12.07	15.8	24.03	41	66.9	84.94
	121.6	0	12.06	15.78	24.02	40.99	66.9	84.94
	121.7	0	12.05	15.77	24.01	40.98	66.89	84.92
	121.8	0	12.05	15.77	24.01	40.98	66.89	84.91
	121.9	0	12.05	15.78	24.01	40.98	66.89	84.91
	122	0	12.05	15.77	24.01	40.98	66.9	84.91
	122.1	0	12.05	15.76	24.01	40.98	66.88	84.89
	122.2	0	12.05	15.77	24.01	40.98	66.89	84.89
	122.3	0	12.05	15.77	24.02	40.99	66.88	84.89
	122.4	0	12.04	15.76	24	40.98	66.88	84.87
	122.5	0	12.04	15.77	24	40.99	66.88	84.87
	122.6	0	12.05	15.77	24	40.99	66.89	84.88
	122.7	0	12.05	15.76	24.01	40.99	66.89	84.86
	122.8	0	12.05	15.77	24.01	40.99	66.89	84.87
	122.9	0	12.03	15.75	24	40.97	66.88	84.85
	123	0	12.03	15.74	24	40.98	66.88	84.84
	123.1	0	12.05	15.77	24.02	41	66.89	84.86
	123.2	0	12.05	15.76	24.01	41	66.89	84.86
	123.3	0	12.05	15.75	24.01	40.99	66.88	84.85
	123.4	0	12.05	15.75	24.01	40.99	66.88	84.86
	123.5	0	12.02	15.73	23.99	40.98	66.86	84.83
	123.6	0	12.03	15.74	23.99	40.98	66.87	84.84
	123.7	0	12.03	15.74	24	40.98	66.86	84.84
	123.8	0	12.03	15.72	23.99	40.98	66.85	84.82
	123.9	0	12.02	15.73	24	40.98	66.86	84.82
	124	0	12.01	15.73	23.98	40.97	66.84	84.81
	124.1	0	12.02	15.72	23.98	40.98	66.85	84.8
	124.2	0	12.02	15.73	23.98	40.98	66.84	84.8
	124.3	0	12.02	15.73	23.98	40.98	66.85	84.79
	124.4	0	12.02	15.73	23.97	40.98	66.84	84.79
	124.5	0	12.02	15.73	23.98	40.99	66.84	84.8
	124.6	0	12.01	15.73	23.97	40.98	66.83	84.79
	124.7	0	12.01	15.73	23.98	40.99	66.84	84.8
	124.8	0	12.02	15.73	23.98	41	66.84	84.8
	124.9	0	12	15.71	23.95	40.98	66.82	84.79
	125	0	12	15.71	23.96	40.99	66.82	84.79
	125.1	0	12	15.71	23.96	40.99	66.82	84.8
	125.2	0	11.99	15.7	23.95	40.98	66.81	84.78
	125.3	0	11.98	15.68	23.95	40.98	66.79	84.77
	125.4	0	12	15.7	23.95	41	66.79	84.79
	125.5	0	11.99	15.69	23.95	40.99	66.79	84.77
	125.6	0	11.99	15.69	23.95	41	66.79	84.76
	125.7	0	11.98	15.69	23.94	40.99	66.78	84.76
	125.8	0	11.99	15.69	23.95	41	66.77	84.74
	125.9	0	11.99	15.69	23.95	41	66.78	84.73
	126	0	11.97	15.69	23.93	41	66.77	84.72
	126.1	0	11.97	15.69	23.93	41	66.77	84.72
	126.2	0	11.99	15.69	23.93	41.02	66.77	84.73
	126.3	0	11.98	15.68	23.93	41.01	66.76	84.7
	126.4	0	11.97	15.67	23.93	40.99	66.75	84.69
	126.5	0	11.96	15.67	23.93	41.01	66.75	84.68
	126.6	0	11.96	15.68	23.93	41	66.75	84.69
	126.7	0	11.97	15.67	23.93	41.01	66.75	84.68
	126.8	0	11.95	15.66	23.91	41.01	66.74	84.66
	126.9	0	11.95	15.66	23.92	41.01	66.74	84.65
	127	0	11.95	15.66	23.92	41.01	66.74	84.65
	127.1	0	11.96	15.67	23.92	41.01	66.74	84.65
	127.2	0	11.95	15.66	23.93	41.01	66.74	84.63
	127.3	0	11.95	15.66	23.93	41.01	66.74	84.63
	127.4	0	11.95	15.65	23.92	41.02	66.75	84.63
	127.5	0	11.95	15.66	23.93	41.03	66.75	84.62
	127.6	0	11.96	15.66	23.93	41.03	66.75	84.62
	127.7	0	11.96	15.66	23.92	41.03	66.76	84.62
	127.8	0	11.97	15.66	23.93	41.04	66.77	84.61
	127.9	0	11.96	15.65	23.92	41.03	66.77	84.61
	128	0	11.95	15.65	23.92	41.03	66.75	84.6
	128.1	0	11.95	15.66	23.91	41.04	66.74	84.6
	128.2	0	11.95	15.65	23.92	41.04	66.75	84.6
	128.3	0	11.95	15.65	23.93	41.04	66.75	84.6
	128.4	0	11.94	15.63	23.9	41.03	66.74	84.57
	128.5	0	11.94	15.63	23.91	41.03	66.73	84.58
	128.6	0	11.94	15.63	23.91	41.04	66.74	84.57
	128.7	0	11.94	15.64	23.9	41.03	66.74	84.56
	128.8	0	11.95	15.64	23.9	41.04	66.74	84.56
	128.9	0	11.95	15.63	23.9	41.04	66.75	84.56
	129	0	11.95	15.64	23.9	41.05	66.74	84.56
	129.1	0	11.94	15.64	23.9	41.04	66.73	84.53
	129.2	0	11.94	15.63	23.9	41.04	66.73	84.53
	129.3	0	11.94	15.64	23.89	41.04	66.74	84.53
	129.4	0	11.93	15.63	23.88	41.04	66.73	84.52
	129.5	0	11.92	15.62	23.88	41.04	66.71	84.51
	129.6	0	11.93	15.63	23.88	41.03	66.73	84.51
	129.7	0	11.93	15.63	23.89	41.04	66.73	84.51
	129.8	0	11.92	15.63	23.89	41.03	66.73	84.5
	129.9	0	11.92	15.62	23.88	41.02	66.74	84.49
	130	0	11.92	15.63	23.89	41.02	66.73	84.49
	130.1	0	11.91	15.6	23.86	41	66.72	84.47
	130.2	0	11.91	15.6	23.87	41.01	66.72	84.46
	130.3	0	11.91	15.6	23.87	41	66.72	84.46
	130.4	0	11.91	15.59	23.86	40.99	66.71	84.45
	130.5	0	11.91	15.6	23.86	41	66.72	84.44
	130.6	0	11.91	15.6	23.86	41.01	66.71	84.44
	130.7	0	11.9	15.6	23.87	41.01	66.71	84.44
	130.8	0	11.91	15.61	23.87	41.02	66.72	84.43
	130.9	0	11.91	15.61	23.87	41.03	66.72	84.44
	131	0	11.92	15.61	23.86	41.02	66.72	84.45
	131.1	0	11.91	15.62	23.87	41.03	66.71	84.44
	131.2	0	11.9	15.6	23.86	41.02	66.7	84.42
	131.3	0	11.9	15.6	23.86	41.02	66.71	84.43
	131.4	0	11.89	15.59	23.86	41.02	66.69	84.42
	131.5	0	11.89	15.6	23.86	41.02	66.69	84.41
	131.6	0	11.89	15.59	23.87	41.02	66.68	84.41
	131.7	0	11.88	15.59	23.85	41.01	66.67	84.4
	131.8	0	11.88	15.58	23.85	41.01	66.67	84.39
	131.9	0	11.88	15.59	23.86	41.02	66.67	84.38
	132	0	11.88	15.59	23.86	41.03	66.68	84.38
	132.1	0	11.87	15.58	23.85	41.02	66.67	84.36
	132.2	0	11.87	15.58	23.85	41.01	66.67	84.36
	132.3	0	11.85	15.57	23.83	40.99	66.65	84.33
	132.4	0	11.86	15.57	23.85	41.01	66.67	84.34
	132.5	0	11.86	15.57	23.84	41.02	66.68	84.32
	132.6	0	11.87	15.57	23.85	41.02	66.67	84.31
	132.7	0	11.87	15.56	23.85	41.01	66.66	84.29
	132.8	0	11.87	15.57	23.85	41.01	66.66	84.28
	132.9	0	11.86	15.55	23.84	41	66.66	84.26
	133	0	11.86	15.56	23.84	41.01	66.66	84.26
	133.1	0	11.85	15.55	23.83	41	66.64	84.24
	133.2	0	11.85	15.55	23.83	41.01	66.65	84.24
	133.3	0	11.84	15.54	23.82	41	66.64	84.23
	133.4	0	11.84	15.54	23.82	41.01	66.64	84.21
	133.5	0	11.84	15.55	23.82	41.01	66.63	84.21
	133.6	0	11.84	15.54	23.82	41.01	66.64	84.21
	133.7	0	11.85	15.55	23.83	41.01	66.63	84.21
	133.8	0	11.84	15.53	23.81	41	66.63	84.18
	133.9	0	11.83	15.54	23.82	41	66.63	84.17
	134	0	11.84	15.54	23.82	41.01	66.62	84.17
	134.1	0	11.84	15.53	23.83	41.01	66.63	84.16
	134.2	0	11.83	15.53	23.83	41	66.61	84.15
	134.3	0	11.83	15.53	23.82	41.01	66.62	84.14
	134.4	0	11.84	15.53	23.84	41.01	66.62	84.13
	134.5	0	11.83	15.53	23.81	41.01	66.61	84.13
	134.6	0	11.83	15.53	23.82	41.01	66.61	84.12
	134.7	0	11.82	15.51	23.81	41	66.59	84.1
	134.8	0	11.82	15.51	23.82	41.01	66.59	84.1
	134.9	0	11.82	15.52	23.83	41.01	66.59	84.1
	135	0	11.82	15.51	23.82	41	66.58	84.07
	135.1	0	11.82	15.51	23.82	40.99	66.58	84.07
	135.2	0	11.81	15.51	23.82	41	66.57	84.08
	135.3	0	11.83	15.52	23.82	40.99	66.58	84.07
	135.4	0	11.83	15.51	23.83	40.99	66.58	84.06
	135.5	0	11.83	15.51	23.82	41	66.57	84.06
	135.6	0	11.83	15.51	23.83	41	66.58	84.06
	135.7	0	11.82	15.51	23.82	41	66.56	84.04
	135.8	0	11.82	15.51	23.81	41	66.56	84.04
	135.9	0	11.82	15.51	23.82	41.01	66.56	84.03
	136	0	11.82	15.5	23.83	41.01	66.56	84.02
	136.1	0	11.83	15.51	23.82	41	66.56	84.02
	136.2	0	11.83	15.51	23.82	41.01	66.56	84.02
	136.3	0	11.83	15.51	23.82	41.01	66.56	84.01
	136.4	0	11.83	15.5	23.81	41	66.55	84
	136.5	0	11.82	15.5	23.81	41	66.55	84
	136.6	0	11.81	15.49	23.81	41	66.54	83.99
	136.7	0	11.81	15.49	23.8	41	66.53	83.99
	136.8	0	11.83	15.51	23.81	41.01	66.54	83.98
	136.9	0	11.82	15.5	23.8	41	66.52	83.96
	137	0	11.83	15.51	23.8	41.01	66.52	83.96
	137.1	0	11.81	15.48	23.79	40.99	66.51	83.94
	137.2	0	11.82	15.49	23.81	40.99	66.51	83.95
	137.3	0	11.82	15.5	23.8	41	66.51	83.93
	137.4	0	11.82	15.49	23.81	41	66.51	83.93
	137.5	0	11.83	15.49	23.8	41.01	66.51	83.93
	137.6	0	11.82	15.49	23.8	40.99	66.5	83.93
	137.7	0	11.83	15.49	23.8	41	66.5	83.91
	137.8	0	11.84	15.48	23.79	41	66.5	83.91
	137.9	0	11.83	15.48	23.79	40.99	66.49	83.9
	138	0	11.84	15.49	23.81	41	66.5	83.9
	138.1	0	11.84	15.48	23.8	41.01	66.48	83.9
	138.2	0	11.83	15.47	23.8	41	66.47	83.87
	138.3	0	11.83	15.48	23.8	41	66.48	83.88
	138.4	0	11.83	15.48	23.81	41	66.47	83.86
	138.5	0	11.82	15.46	23.79	41	66.47	83.86
	138.6	0	11.82	15.47	23.8	41	66.46	83.86
	138.7	0	11.82	15.48	23.8	41	66.46	83.86
	138.8	0	11.82	15.48	23.8	41	66.46	83.85
	138.9	0	11.82	15.49	23.81	41	66.47	83.84
	139	0	11.83	15.48	23.81	41.01	66.46	83.83
	139.1	0	11.83	15.48	23.82	41.01	66.45	83.83
	139.2	0	11.84	15.5	23.83	41.03	66.47	83.84
	139.3	0	11.84	15.48	23.82	41.03	66.47	83.83
	139.4	0	11.84	15.49	23.82	41.03	66.47	83.83
	139.5	0	11.83	15.48	23.81	41.02	66.46	83.82
	139.6	0	11.83	15.49	23.8	41.03	66.46	83.82
	139.7	0	11.83	15.48	23.8	41.03	66.45	83.82
	139.8	0	11.83	15.48	23.79	41.02	66.43	83.8
	139.9	0	11.83	15.48	23.79	41.03	66.43	83.79
	140	0	11.83	15.49	23.8	41.03	66.43	83.78
	140.1	0	11.82	15.48	23.78	41.01	66.43	83.77
	140.2	0	11.83	15.47	23.78	41.02	66.42	83.76
	140.3	0	11.83	15.48	23.79	41.03	66.42	83.76
	140.4	0	11.84	15.47	23.77	41.03	66.4	83.74
	140.5	0	11.84	15.48	23.78	41.02	66.4	83.74
	140.6	0	11.83	15.47	23.79	41.02	66.4	83.72
	140.7	0	11.85	15.49	23.79	41.03	66.41	83.72
	140.8	0	11.85	15.49	23.8	41.04	66.4	83.71
	140.9	0	11.84	15.47	23.78	41.03	66.4	83.68
	141	0	11.84	15.48	23.79	41.03	66.4	83.67
	141.1	0	11.85	15.48	23.79	41.03	66.39	83.67
	141.2	0	11.83	15.48	23.78	41.02	66.39	83.66
	141.3	0	11.83	15.47	23.78	41.03	66.38	83.65
	141.4	0	11.83	15.47	23.79	41.03	66.38	83.64
	141.5	0	11.83	15.48	23.79	41.03	66.38	83.64
	141.6	0	11.83	15.46	23.78	41.03	66.38	83.62
	141.7	0	11.82	15.46	23.77	41.02	66.37	83.59
	141.8	0	11.82	15.47	23.77	41.01	66.36	83.58
	141.9	0	11.83	15.47	23.77	41.02	66.36	83.59
	142	0	11.82	15.46	23.77	41.01	66.36	83.59
	142.1	0	11.81	15.46	23.76	41	66.35	83.57
	142.2	0	11.83	15.47	23.78	41.01	66.36	83.56
	142.3	0	11.83	15.47	23.77	41.02	66.36	83.56
	142.4	0	11.82	15.47	23.76	41	66.35	83.55
	142.5	0	11.82	15.46	23.77	41	66.35	83.55
	142.6	0	11.81	15.46	23.75	41	66.35	83.54
	142.7	0	11.82	15.46	23.75	41	66.34	83.52
	142.8	0	11.82	15.46	23.75	41	66.33	83.52
	142.9	0	11.81	15.45	23.74	41	66.32	83.51
	143	0	11.81	15.46	23.74	41	66.31	83.51
	143.1	0	11.81	15.45	23.75	41	66.31	83.5
	143.2	0	11.81	15.45	23.76	41.01	66.31	83.49
	143.3	0	11.8	15.45	23.74	41	66.3	83.47
	143.4	0	11.81	15.46	23.74	40.99	66.29	83.48
	143.5	0	11.81	15.46	23.74	40.99	66.29	83.47
	143.6	0	11.8	15.45	23.73	40.99	66.28	83.45
	143.7	0	11.81	15.45	23.73	40.99	66.28	83.43
	143.8	0	11.81	15.45	23.72	40.99	66.27	83.42
	143.9	0	11.8	15.44	23.71	40.98	66.25	83.41
	144	0	11.81	15.45	23.71	40.98	66.25	83.39
	144.1	0	11.81	15.44	23.72	40.99	66.25	83.38
	144.2	0	11.8	15.44	23.71	40.97	66.25	83.35
	144.3	0	11.8	15.44	23.71	40.97	66.24	83.35
	144.4	0	11.81	15.44	23.7	40.98	66.24	83.33
	144.5	0	11.81	15.44	23.71	40.97	66.23	83.31
	144.6	0	11.81	15.45	23.71	40.98	66.22	83.31
	144.7	0	11.81	15.44	23.7	40.97	66.22	83.28
	144.8	0	11.8	15.43	23.69	40.97	66.2	83.26
	144.9	0	11.8	15.42	23.69	40.97	66.2	83.25
	145	0	11.8	15.43	23.69	40.97	66.2	83.24
	145.1	0	11.79	15.42	23.69	40.96	66.18	83.22
	145.2	0	11.79	15.42	23.69	40.96	66.19	83.21
	145.3	0	11.79	15.43	23.69	40.97	66.19	83.21
	145.4	0	11.79	15.42	23.68	40.96	66.17	83.19
	145.5	0	11.79	15.41	23.69	40.97	66.18	83.19
	145.6	0	11.79	15.41	23.68	40.97	66.17	83.18
	145.7	0	11.79	15.41	23.68	40.97	66.17	83.17
	145.8	0	11.78	15.4	23.67	40.96	66.16	83.16
	145.9	0	11.79	15.4	23.68	40.96	66.16	83.15
	146	0	11.78	15.39	23.67	40.95	66.15	83.13
	146.1	0	11.78	15.4	23.66	40.95	66.14	83.12
	146.2	0	11.78	15.39	23.66	40.96	66.14	83.11
	146.3	0	11.78	15.4	23.67	40.97	66.13	83.09
	146.4	0	11.76	15.39	23.65	40.96	66.12	83.08
	146.5	0	11.78	15.4	23.66	40.97	66.12	83.09
	146.6	0	11.77	15.39	23.65	40.96	66.11	83.08
	146.7	0	11.76	15.37	23.64	40.96	66.1	83.07
	146.8	0	11.76	15.38	23.64	40.96	66.09	83.07
	146.9	0	11.77	15.38	23.64	40.95	66.09	83.06
	147	0	11.76	15.36	23.63	40.95	66.07	83.04
	147.1	0	11.76	15.37	23.63	40.95	66.08	83.04
	147.2	0	11.76	15.37	23.64	40.95	66.08	83.03
	147.3	0	11.76	15.38	23.63	40.95	66.08	83.03
	147.4	0	11.76	15.37	23.63	40.93	66.06	83.02
	147.5	0	11.76	15.36	23.63	40.94	66.07	83.02
	147.6	0	11.76	15.37	23.63	40.93	66.07	83.01
	147.7	0	11.75	15.35	23.62	40.92	66.07	82.99
	147.8	0	11.76	15.36	23.62	40.92	66.06	82.98
	147.9	0	11.76	15.36	23.62	40.93	66.06	82.96
	148	0	11.76	15.36	23.63	40.92	66.06	82.96
	148.1	0	11.76	15.36	23.63	40.93	66.07	82.95
	148.2	0	11.76	15.35	23.61	40.91	66.05	82.94
	148.3	0	11.75	15.34	23.61	40.91	66.05	82.95
	148.4	0	11.76	15.35	23.61	40.92	66.05	82.94
	148.5	0	11.76	15.34	23.61	40.91	66.05	82.93
	148.6	0	11.75	15.33	23.6	40.9	66.04	82.91
	148.7	0	11.75	15.34	23.61	40.9	66.04	82.91
	148.8	0	11.74	15.33	23.61	40.89	66.03	82.89
	148.9	0	11.75	15.33	23.61	40.89	66.03	82.88
	149	0	11.74	15.32	23.6	40.88	66.02	82.86
	149.1	0	11.74	15.32	23.6	40.88	66.02	82.85
	149.2	0	11.74	15.31	23.6	40.87	66.01	82.85
	149.3	0	11.74	15.31	23.6	40.87	66	82.84
	149.4	0	11.74	15.31	23.6	40.87	66.01	82.84
	149.5	0	11.74	15.31	23.6	40.87	66.02	82.85
	149.6	0	11.73	15.3	23.6	40.86	66.01	82.82
	149.7	0	11.74	15.3	23.59	40.86	66	82.82
	149.8	0	11.74	15.3	23.59	40.86	66	82.81
	149.9	0	11.73	15.29	23.59	40.85	66	82.79
	150	0	11.73	15.3	23.58	40.85	65.98	82.78
	150.1	0	11.73	15.3	23.59	40.85	65.98	82.77
	150.2	0	11.73	15.3	23.58	40.86	65.98	82.76
	150.3	0	11.73	15.29	23.58	40.85	65.98	82.75
	150.4	0	11.73	15.3	23.58	40.84	65.98	82.74
	150.5	0	11.72	15.29	23.58	40.83	65.96	82.74
	150.6	0	11.73	15.29	23.57	40.83	65.96	82.73
	150.7	0	11.73	15.29	23.58	40.83	65.97	82.72
	150.8	0	11.73	15.29	23.57	40.82	65.96	82.72
	150.9	0	11.73	15.29	23.58	40.83	65.96	82.71
	151	0	11.73	15.29	23.58	40.83	65.96	82.7
	151.1	0	11.74	15.29	23.58	40.84	65.95	82.69
	151.2	0	11.74	15.29	23.58	40.83	65.95	82.69
	151.3	0	11.74	15.29	23.59	40.83	65.94	82.68
	151.4	0	11.74	15.29	23.58	40.83	65.95	82.68
	151.5	0	11.74	15.28	23.59	40.84	65.94	82.68
	151.6	0	11.73	15.28	23.58	40.82	65.93	82.66
	151.7	0	11.73	15.27	23.57	40.81	65.93	82.64
	151.8	0	11.73	15.27	23.58	40.82	65.93	82.63
	151.9	0	11.74	15.28	23.59	40.82	65.94	82.63
	152	0	11.74	15.28	23.59	40.82	65.94	82.62
	152.1	0	11.72	15.27	23.57	40.82	65.92	82.62
	152.2	0	11.73	15.27	23.59	40.81	65.93	82.62
	152.3	0	11.73	15.26	23.57	40.8	65.91	82.59
	152.4	0	11.73	15.27	23.58	40.8	65.91	82.59
	152.5	0	11.73	15.27	23.58	40.81	65.91	82.58
	152.6	0	11.73	15.29	23.59	40.82	65.92	82.58
	152.7	0	11.74	15.28	23.6	40.81	65.92	82.57
	152.8	0	11.74	15.28	23.6	40.81	65.91	82.56
	152.9	0	11.74	15.27	23.59	40.8	65.89	82.54
	153	0	11.74	15.27	23.59	40.8	65.89	82.53
	153.1	0	11.73	15.25	23.58	40.8	65.87	82.52
	153.2	0	11.73	15.26	23.58	40.79	65.86	82.5
	153.3	0	11.75	15.27	23.59	40.82	65.87	82.51
	153.4	0	11.74	15.26	23.58	40.81	65.85	82.49
	153.5	0	11.74	15.27	23.58	40.8	65.86	82.48
	153.6	0	11.74	15.26	23.57	40.8	65.83	82.47
	153.7	0	11.74	15.25	23.56	40.8	65.83	82.46
	153.8	0	11.73	15.26	23.57	40.8	65.82	82.44
	153.9	0	11.73	15.26	23.57	40.8	65.82	82.43
	154	0	11.74	15.25	23.58	40.8	65.82	82.42
	154.1	0	11.73	15.25	23.57	40.79	65.8	82.4
	154.2	0	11.73	15.25	23.56	40.79	65.81	82.39
	154.3	0	11.74	15.26	23.58	40.8	65.81	82.39
	154.4	0	11.74	15.26	23.58	40.8	65.8	82.39
	154.5	0	11.73	15.25	23.57	40.77	65.78	82.36
	154.6	0	11.73	15.26	23.57	40.78	65.78	82.36
	154.7	0	11.73	15.25	23.58	40.78	65.78	82.35
	154.8	0	11.73	15.25	23.58	40.79	65.78	82.34
	154.9	0	11.74	15.26	23.58	40.78	65.77	82.33
	155	0	11.74	15.27	23.58	40.79	65.77	82.33
	155.1	0	11.74	15.27	23.58	40.78	65.76	82.32
	155.2	0	11.74	15.28	23.59	40.77	65.76	82.32
	155.3	0	11.74	15.27	23.58	40.78	65.75	82.3
	155.4	0	11.72	15.25	23.57	40.76	65.73	82.28
	155.5	0	11.72	15.25	23.57	40.75	65.73	82.27
	155.6	0	11.73	15.26	23.58	40.76	65.73	82.27
	155.7	0	11.74	15.26	23.58	40.76	65.73	82.26
	155.8	0	11.73	15.25	23.57	40.75	65.7	82.24
	155.9	0	11.73	15.24	23.57	40.73	65.7	82.23
	156	0	11.74	15.25	23.58	40.74	65.7	82.23
	156.1	0	11.73	15.24	23.57	40.74	65.67	82.22
	156.2	0	11.74	15.24	23.57	40.74	65.67	82.2
	156.3	0	11.74	15.25	23.57	40.74	65.68	82.19
	156.4	0	11.74	15.25	23.58	40.74	65.67	82.18
	156.5	0	11.73	15.25	23.57	40.73	65.65	82.15
	156.6	0	11.73	15.24	23.56	40.72	65.65	82.14
	156.7	0	11.74	15.24	23.57	40.72	65.65	82.14
	156.8	0	11.74	15.24	23.57	40.72	65.65	82.13
	156.9	0	11.73	15.23	23.56	40.71	65.63	82.12
	157	0	11.72	15.22	23.55	40.71	65.62	82.11
	157.1	0	11.73	15.23	23.55	40.71	65.62	82.1
	157.2	0	11.73	15.24	23.55	40.71	65.61	82.09
	157.3	0	11.73	15.23	23.55	40.71	65.62	82.08
	157.4	0	11.74	15.24	23.56	40.72	65.63	82.09
	157.5	0	11.74	15.24	23.56	40.7	65.62	82.06
	157.6	0	11.74	15.24	23.55	40.7	65.61	82.05
	157.7	0	11.74	15.24	23.56	40.7	65.61	82.05
	157.8	0	11.74	15.24	23.56	40.7	65.61	82.04
	157.9	0	11.73	15.23	23.56	40.69	65.59	82.02
	158	0	11.73	15.23	23.55	40.69	65.59	82
	158.1	0	11.73	15.23	23.56	40.69	65.59	81.99
	158.2	0	11.74	15.23	23.56	40.69	65.58	81.98
	158.3	0	11.74	15.23	23.56	40.69	65.58	81.97
	158.4	0	11.74	15.22	23.55	40.68	65.56	81.96
	158.5	0	11.72	15.21	23.54	40.67	65.55	81.94
	158.6	0	11.73	15.21	23.54	40.68	65.55	81.93
	158.7	0	11.73	15.2	23.54	40.68	65.54	81.93
	158.8	0	11.73	15.2	23.55	40.67	65.54	81.92
	158.9	0	11.73	15.2	23.53	40.66	65.52	81.9
	159	0	11.73	15.2	23.54	40.66	65.53	81.89
	159.1	0	11.73	15.2	23.53	40.66	65.53	81.88
	159.2	0	11.73	15.2	23.54	40.66	65.53	81.86
	159.3	0	11.72	15.21	23.54	40.67	65.52	81.85
	159.4	0	11.72	15.2	23.55	40.67	65.52	81.85
	159.5	0	11.73	15.2	23.54	40.67	65.51	81.84
	159.6	0	11.73	15.2	23.55	40.67	65.5	81.84
	159.7	0	11.73	15.2	23.54	40.67	65.5	81.82
	159.8	0	11.73	15.19	23.54	40.67	65.49	81.79
	159.9	0	11.73	15.19	23.53	40.67	65.49	81.78
	160	0	11.73	15.2	23.54	40.67	65.49	81.77
	160.1	0	11.73	15.2	23.54	40.67	65.48	81.76
	160.2	0	11.73	15.2	23.53	40.68	65.49	81.76
	160.3	0	11.72	15.2	23.52	40.67	65.48	81.74
	160.4	0	11.71	15.2	23.52	40.66	65.47	81.72
	160.5	0	11.74	15.2	23.53	40.67	65.47	81.73
	160.6	0	11.74	15.2	23.53	40.68	65.47	81.72
	160.7	0	11.74	15.2	23.53	40.67	65.46	81.7
	160.8	0	11.74	15.21	23.54	40.67	65.45	81.7
	160.9	0	11.73	15.2	23.52	40.66	65.44	81.68
	161	0	11.73	15.19	23.53	40.66	65.44	81.66
	161.1	0	11.72	15.18	23.52	40.65	65.42	81.65
	161.2	0	11.73	15.19	23.52	40.66	65.42	81.64
	161.3	0	11.74	15.19	23.53	40.67	65.43	81.65
	161.4	0	11.74	15.19	23.53	40.66	65.43	81.63
	161.5	0	11.74	15.19	23.52	40.64	65.4	81.62
	161.6	0	11.74	15.18	23.52	40.65	65.4	81.62
	161.7	0	11.74	15.18	23.52	40.65	65.39	81.61
	161.8	0	11.73	15.18	23.51	40.65	65.39	81.61
	161.9	0	11.73	15.17	23.51	40.62	65.38	81.59
	162	0	11.73	15.17	23.51	40.62	65.37	81.58
	162.1	0	11.73	15.17	23.51	40.63	65.36	81.57
	162.2	0	11.73	15.17	23.51	40.63	65.36	81.56
	162.3	0	11.73	15.17	23.51	40.63	65.35	81.55
	162.4	0	11.74	15.18	23.52	40.64	65.36	81.56
	162.5	0	11.75	15.19	23.53	40.64	65.35	81.55
	162.6	0	11.75	15.19	23.53	40.63	65.34	81.54
	162.7	0	11.74	15.17	23.51	40.62	65.33	81.54
	162.8	0	11.74	15.17	23.51	40.62	65.32	81.52
	162.9	0	11.74	15.18	23.51	40.63	65.31	81.52
	163	0	11.74	15.17	23.5	40.61	65.29	81.51
	163.1	0	11.74	15.16	23.51	40.61	65.29	81.51
	163.2	0	11.75	15.17	23.51	40.62	65.29	81.52
	163.3	0	11.74	15.17	23.5	40.62	65.28	81.5
	163.4	0	11.74	15.16	23.51	40.61	65.27	81.48
	163.5	0	11.75	15.16	23.5	40.61	65.26	81.47
	163.6	0	11.75	15.17	23.5	40.61	65.26	81.46
	163.7	0	11.75	15.17	23.5	40.61	65.24	81.46
	163.8	0	11.74	15.15	23.49	40.61	65.24	81.43
	163.9	0	11.74	15.16	23.49	40.61	65.23	81.42
	164	0	11.74	15.16	23.48	40.61	65.23	81.4
	164.1	0	11.74	15.16	23.49	40.61	65.22	81.39
	164.2	0	11.75	15.16	23.48	40.61	65.21	81.37
	164.3	0	11.75	15.17	23.48	40.6	65.21	81.37
	164.4	0	11.75	15.17	23.49	40.59	65.19	81.36
	164.5	0	11.76	15.18	23.48	40.59	65.19	81.35
	164.6	0	11.75	15.17	23.48	40.58	65.17	81.33
	164.7	0	11.74	15.16	23.48	40.58	65.17	81.33
	164.8	0	11.74	15.16	23.48	40.58	65.15	81.31
	164.9	0	11.74	15.17	23.47	40.58	65.15	81.3
	165	0	11.73	15.16	23.47	40.58	65.13	81.27
	165.1	0	11.73	15.15	23.47	40.58	65.12	81.25
	165.2	0	11.73	15.16	23.47	40.58	65.13	81.24
	165.3	0	11.73	15.16	23.47	40.57	65.12	81.23
	165.4	0	11.73	15.15	23.47	40.57	65.1	81.22
	165.5	0	11.73	15.15	23.46	40.55	65.08	81.19
	165.6	0	11.73	15.15	23.46	40.55	65.08	81.19
	165.7	0	11.73	15.15	23.46	40.55	65.08	81.18
	165.8	0	11.73	15.15	23.45	40.55	65.08	81.16
	165.9	0	11.73	15.15	23.46	40.55	65.08	81.14
	166	0	11.73	15.14	23.45	40.54	65.06	81.12
	166.1	0	11.73	15.15	23.45	40.54	65.06	81.11
	166.2	0	11.73	15.14	23.44	40.54	65.06	81.1
	166.3	0	11.73	15.13	23.44	40.52	65.04	81.08
	166.4	0	11.74	15.14	23.45	40.53	65.05	81.09
	166.5	0	11.73	15.14	23.44	40.53	65.04	81.07
	166.6	0	11.71	15.13	23.43	40.51	65.01	81.04
	166.7	0	11.71	15.12	23.42	40.51	65.01	81.04
	166.8	0	11.73	15.14	23.43	40.52	65.02	81.04
	166.9	0	11.73	15.14	23.43	40.52	65.01	81.03
	167	0	11.74	15.14	23.44	40.52	65.01	81.02
	167.1	0	11.74	15.14	23.43	40.52	65	81.01
	167.2	0	11.73	15.13	23.42	40.51	64.99	80.98
	167.3	0	11.73	15.13	23.42	40.51	65	80.97
	167.4	0	11.73	15.13	23.42	40.5	64.99	80.98
	167.5	0	11.73	15.13	23.42	40.5	64.98	80.96
	167.6	0	11.74	15.13	23.42	40.5	64.99	80.95
	167.7	0	11.73	15.14	23.41	40.49	64.97	80.93
	167.8	0	11.73	15.13	23.41	40.49	64.96	80.92
	167.9	0	11.72	15.13	23.41	40.49	64.96	80.9
	168	0	11.74	15.14	23.42	40.49	64.96	80.9
	168.1	0	11.74	15.14	23.41	40.49	64.94	80.89
	168.2	0	11.73	15.14	23.41	40.49	64.94	80.9
	168.3	0	11.73	15.12	23.4	40.48	64.93	80.88
	168.4	0	11.73	15.13	23.41	40.48	64.93	80.87
	168.5	0	11.73	15.13	23.41	40.47	64.91	80.85
	168.6	0	11.74	15.13	23.4	40.47	64.91	80.84
	168.7	0	11.74	15.13	23.4	40.47	64.91	80.82
	168.8	0	11.73	15.12	23.39	40.46	64.9	80.8
	168.9	0	11.73	15.12	23.39	40.45	64.9	80.79
	169	0	11.73	15.12	23.39	40.44	64.88	80.78
	169.1	0	11.74	15.13	23.39	40.45	64.89	80.78
	169.2	0	11.74	15.14	23.39	40.46	64.89	80.77
	169.3	0	11.73	15.12	23.39	40.45	64.88	80.75
	169.4	0	11.73	15.12	23.38	40.45	64.87	80.75
	169.5	0	11.74	15.12	23.38	40.45	64.86	80.74
	169.6	0	11.75	15.14	23.4	40.46	64.87	80.74
	169.7	0	11.74	15.13	23.37	40.45	64.85	80.71
	169.8	0	11.75	15.14	23.39	40.46	64.86	80.71
	169.9	0	11.73	15.13	23.38	40.45	64.85	80.7
	170	0	11.74	15.12	23.38	40.45	64.85	80.69
	170.1	0	11.73	15.12	23.37	40.44	64.83	80.67
	170.2	0	11.73	15.12	23.37	40.43	64.82	80.68
	170.3	0	11.73	15.12	23.37	40.43	64.82	80.67
	170.4	0	11.74	15.12	23.38	40.44	64.83	80.67
	170.5	0	11.74	15.12	23.37	40.43	64.82	80.67
	170.6	0	11.75	15.13	23.38	40.43	64.81	80.66
	170.7	0	11.75	15.13	23.37	40.43	64.81	80.64
	170.8	0	11.75	15.13	23.38	40.44	64.79	80.64
	170.9	0	11.76	15.14	23.39	40.44	64.8	80.64
	171	0	11.75	15.13	23.37	40.43	64.78	80.64
	171.1	0	11.77	15.14	23.39	40.44	64.78	80.64
	171.2	0	11.77	15.14	23.38	40.44	64.78	80.63
	171.3	0	11.77	15.13	23.38	40.44	64.77	80.62
	171.4	0	11.76	15.12	23.38	40.43	64.75	80.59
	171.5	0	11.76	15.12	23.38	40.43	64.74	80.59
	171.6	0	11.76	15.12	23.39	40.43	64.74	80.58
	171.7	0	11.76	15.12	23.38	40.43	64.74	80.58
	171.8	0	11.77	15.13	23.39	40.43	64.75	80.58
	171.9	0	11.76	15.11	23.38	40.42	64.72	80.56
	172	0	11.76	15.12	23.38	40.42	64.72	80.55
	172.1	0	11.77	15.13	23.39	40.43	64.72	80.55
	172.2	0	11.76	15.12	23.37	40.42	64.71	80.53
	172.3	0	11.77	15.12	23.37	40.42	64.7	80.52
	172.4	0	11.77	15.12	23.38	40.41	64.69	80.5
	172.5	0	11.78	15.13	23.39	40.42	64.7	80.5
	172.6	0	11.79	15.12	23.39	40.42	64.71	80.49
	172.7	0	11.79	15.13	23.39	40.41	64.7	80.49
	172.8	0	11.8	15.13	23.4	40.41	64.7	80.47
	172.9	0	11.8	15.13	23.4	40.41	64.69	80.46
	173	0	11.79	15.13	23.4	40.41	64.69	80.45
	173.1	0	11.8	15.12	23.41	40.4	64.69	80.43
	173.2	0	11.8	15.14	23.41	40.4	64.68	80.41
	173.3	0	11.81	15.14	23.4	40.4	64.67	80.4
	173.4	0	11.81	15.13	23.41	40.4	64.67	80.4
	173.5	0	11.8	15.13	23.39	40.39	64.65	80.37
	173.6	0	11.8	15.11	23.39	40.38	64.65	80.36
	173.7	0	11.79	15.12	23.39	40.38	64.64	80.35
	173.8	0	11.78	15.11	23.39	40.37	64.62	80.33
	173.9	0	11.8	15.12	23.4	40.39	64.63	80.33
	174	0	11.81	15.12	23.39	40.37	64.62	80.32
	174.1	0	11.8	15.12	23.4	40.37	64.62	80.31
	174.2	0	11.8	15.12	23.4	40.37	64.61	80.29
	174.3	0	11.8	15.11	23.39	40.37	64.6	80.29
	174.4	0	11.81	15.12	23.4	40.37	64.61	80.28
	174.5	0	11.81	15.12	23.4	40.37	64.59	80.27
	174.6	0	11.81	15.12	23.39	40.36	64.59	80.26
	174.7	0	11.81	15.12	23.4	40.36	64.6	80.25
	174.8	0	11.81	15.12	23.4	40.35	64.59	80.24
	174.9	0	11.79	15.11	23.39	40.35	64.58	80.23
	175	0	11.81	15.11	23.4	40.37	64.58	80.24
	175.1	0	11.81	15.11	23.41	40.36	64.58	80.22
	175.2	0	11.81	15.11	23.41	40.37	64.57	80.22
	175.3	0	11.81	15.12	23.41	40.36	64.57	80.2
	175.4	0	11.82	15.12	23.41	40.36	64.56	80.19
	175.5	0	11.81	15.11	23.4	40.34	64.54	80.17
	175.6	0	11.81	15.11	23.4	40.34	64.54	80.16
	175.7	0	11.82	15.12	23.4	40.34	64.55	80.16
	175.8	0	11.82	15.11	23.4	40.33	64.53	80.13
	175.9	0	11.82	15.11	23.4	40.34	64.52	80.11
	176	0	11.81	15.1	23.41	40.33	64.53	80.11
	176.1	0	11.82	15.1	23.41	40.34	64.52	80.1
	176.2	0	11.83	15.1	23.4	40.33	64.51	80.08
	176.3	0	11.82	15.09	23.41	40.33	64.5	80.07
	176.4	0	11.81	15.08	23.4	40.31	64.49	80.04
	176.5	0	11.82	15.09	23.4	40.3	64.5	80.04
	176.6	0	11.82	15.08	23.4	40.31	64.49	80.03
	176.7	0	11.81	15.08	23.4	40.31	64.49	80.01
	176.8	0	11.82	15.09	23.4	40.3	64.47	80
	176.9	0	11.82	15.09	23.4	40.31	64.46	79.99
	177	0	11.82	15.09	23.4	40.31	64.46	79.97
	177.1	0	11.82	15.08	23.39	40.29	64.45	79.96
	177.2	0	11.83	15.09	23.39	40.3	64.43	79.95
	177.3	0	11.82	15.08	23.39	40.28	64.41	79.94
	177.4	0	11.85	15.09	23.41	40.31	64.45	79.96
	177.5	0	11.84	15.08	23.39	40.29	64.42	79.95
	177.6	0	11.82	15.08	23.39	40.29	64.42	79.94
	177.7	0	11.82	15.09	23.39	40.29	64.44	79.93
	177.8	0	11.83	15.08	23.38	40.29	64.41	79.92
	177.9	0	11.81	15.07	23.38	40.27	64.4	79.91
	178	0	11.81	15.06	23.38	40.26	64.39	79.91
	178.1	0	11.81	15.06	23.36	40.27	64.37	79.9
	178.2	0	11.83	15.07	23.39	40.28	64.4	79.92
	178.3	0	11.82	15.05	23.38	40.26	64.38	79.89
	178.4	0	11.81	15.04	23.39	40.27	64.36	79.89
	178.5	0	11.82	15.04	23.39	40.26	64.35	79.88
	178.6	0	11.81	15.05	23.38	40.26	64.34	79.87
	178.7	0	11.81	15.06	23.38	40.25	64.33	79.87
	178.8	0	11.8	15.04	23.38	40.22	64.3	79.82
	178.9	0	11.79	15.03	23.39	40.18	64.28	79.8
	179	0	11.79	15	23.34	40.14	64.24	79.77
	179.1	0	11.77	15	23.31	40.1	64.24	79.74
	179.2	0	11.77	14.97	23.27	40.11	64.22	79.7
	179.3	0	11.78	14.96	23.23	40.11	64.18	79.66
	179.4	0	11.8	14.91	23.19	40.08	64.16	79.61
	179.5	0	11.83	15.02	23.41	40.34	64.24	79.65
	179.6	0	11.84	15.07	23.37	40.16	64.29	79.52
	179.7	0	12.45	8.67	22.31	34.59	63.64	53.9
	179.8	0	10.48	10.1	22.31	34.59	63.64	53.9
	179.9	0	10.4	10.93	24.2	34.59	63.64	15.9
	180	0	1.9	8.93	48.39	19.59	30	100.9
	180.1	0	87.89	90.93	101.88	60.59	80	53.9
	180.2	0	1	11.44	22.67	34.59	52.34	53.9
	180.3	0	10.9	10.93	21.75	34.59	52.34	53.9
	180.4	0	12.22	10.93	22.4	34.59	52.34	53.9
	180.5	0	16.57	10.93	21.8	34.59	54.56	53.9
	180.6	0	20.16	10.93	22.24	28	40.84	53.9
	180.7	0	23.3	10.93	23.21	26.98	31.62	45.82
	180.8	0	26.07	10.93	23.73	24.94	26.71	28.98
	180.9	0	27.92	10.93	23.79	19	23.04	15.51

## Sheet: Fig. 5
The raw data of Fig. 5
5B		Control			LL-37
	nssR	1	1.2	0.97	3.57	3.28	3.42
5C		WT			ΔnssR			nssR-comp
	htrA	1	1.004	1.074	0.413	0.351	0.326	0.897	0.981	0.801
5E		WT			ΔnssR			nssR-comp
	HtrA/RpoA	0.998	1.068	1.057	0.54	0.47	0.466	1.1	1.12	1.159

## Sheet: Fig. 6
The raw data of Fig. 6
6G		P116B only	0.7 μg/mL	1.4 μg/mL	2.75 μg/mL	22 μg/mL
	12	1
	24	1
	24	1
	24	1
	24	1
	24	1
	48	1
	72	0
	72	0
	72	0
	24		1
	24		1
	24		1
	24		1
	24		1
	60		1
	72		0
	72		0
	72		0
	72		0
	24			1
	24			1
	24			1
	36			1
	60			1
	72			0
	72			0
	72			0
	72			0
	72			0
	24				1
	48				1
	72				1
	72				0
	72				0
	72				0
	72				0
	72				0
	72				0
	72				0
	24					1
	60					1
	72					1
	72					0
	72					0
	72					0
	72					0
	72					0
	72					0
	72					0
6I		PBS						CS/LL-37I20M/V21R						CS/LL-37						CS-NPs
	P116B	5.34	6.06	6.35	4.7	5.73	6.11	3.37	3.3	2.8	4.22	3.14	3.23	6.24	5.16	6.55	5.7	4.73	5.11	6.04	5.16	5.55	5.7	4.73	5.11
		PBS						CS/LL-37I20M/V21R						CS/LL-37						CS-NPs
	81-176	6.45	5.9	6.36	5.44	5.26	4.87	3.47	3.2	3.94	4.32	2.6	2.73	3.68	4.39	3.42	3.1	4.19	3.01	5.04	4.36	5.92	5.3	5.73	5.71

## Sheet: Fig. S1
The raw data of Fig. S1
S1A		CC-21	CC-353	CC-22	CC-464	CC-206
	Percent%	21.4	21.4	14.3	14.3	7.1
S1B	Concentration of LL-37(μg/mL)	0			5.5			11			22			44			88
	Cell viability (%)	104.647	100	97.22	95.477	98.711	103.534	98.645	96.087	101.441	97.916	92.329	95.251	95.927	89.994	91.141	93.612	85.828	90.219

## Sheet: Fig. S2
The raw data of Fig. S2
S2A	t (h)	Control			22 μg/mL
	0	0	0	0	0	0	0
	2	0.014	0.012	0.007	0.016	0.0211	0.018
	3	0.011	0.018	0.014	0.032	0.041	0.032
	5	0.02	0.022	0.028	0.058	0.046	0.05
	7	0.021	0.029	0.03	0.059	0.054	0.05
S2B	t (h)	Control			22 μg/mL
	0	0	0	0	0	0	0
	2	0.015	0.022	0.015	0.025	0.029	0.03
	3	0.023	0.015	0.018	0.034	0.033	0.029
	5	0.032	0.025	0.023	0.058	0.048	0.053
	7	0.03	0.039	0.04	0.095	0.1	0.085
S2D		RNA-Seq	qRT-PCR
	CJJ81176_RS03855	-2.257	-2.93	-2.841	-2.694
	CJJ81176_RS01770	-2.392	-3.03	-3.041	-3.294
	CJJ81176_RS01000	-1.815	-2.51	-2.255	-2.266
	CJJ81176_RS07420	-1.845	-2.351	-2.14	-2.288
	CJJ81176_RS02340	-2.542	-3.191	-3.243	-3.354
	CJJ81176_RS07095	-2.522	-3.521	-3.346	-3.333
	CJJ81176_RS07090	-2.307	-2.913	-2.841	-3.075
	CJJ81176_RS03445	-2.256	-2.801	-3.138	-2.912
	CJJ81176_RS07610	-2.244	-2.818	-3.069	-2.774
	CJJ81176_RS05680	-2.155	-2.593	-2.67	-2.884
	CJJ81176_RS03850	-1.928	-2.521	-2.683	-2.317
	CJJ81176_RS04335	-1.889	-2.309	-2.528	-2.273

## Sheet: Fig. S3
The raw data of Fig. S3
S3B	pH	CS/LL-37			CS-NPs
	2	99.133	90.826	95.441	0	0	0
	4	93.715	90.144	88.286	0	0	0
	6	99.603	89.132	95.073	0	0	0
	8	96.755	89.816	82.695	0	0	0
	10	84.667	92.823	82.51	0	0	0
	t (h)	P116B only			P116B + CS/LL-37			P116B + CS-NPs			81-176 only			81-176 + CS/LL-37			81-176 + CS-NPs
	0	8.134	8.166	8.327	8.231	7.892	8.061	8.063	8.325	8.194	6.357	6.175	6.864	6.249	6.084	6.549	6.427	6.214	6.783
S3C	2	8.133	9.105	8.907	7.551	8.54	8.044	8.114	8.945	8.231	6.982	7.716	7.501	3.923	4.52	3.896	6.592	7.527	7.318
	4	8.426	9.533	9.147	9.442	8.322	8.726	9.312	8.496	8.754	7.933	8.227	7.621	3.183	3.254	3.817	7.463	8.059	7.111
	6	10.284	9.273	9.664	9.472	8.624	9.054	8.642	9.797	9.219	9.219	9.515	9.017	3.527	3.029	2.888	8.543	8.874	8.026
	8	9.889	11.152	10.296	9.791	9.347	10.232	9.261	10.321	9.791	10.533	9.63	9.427	3.205	2.522	2.794	9.855	9.036	8.883
	10	11.516	10.073	11.142	9.484	10.646	10.065	9.812	11.224	10.165	10.538	10.186	10.439	2.187	2.984	2.419	10.136	9.684	9.288
	12	10.809	9.739	10.199	11.042	10.035	10.123	10.98	10.041	10.211	9.364	9.987	9.325	2.236	2.832	2.021	9.477	9.863	9.915
S3D	t (h)	P116B			ΔhtrA			htrA-comp
	0	0.1	0.1	0.1	0.1	0.1	0.1	0.1	0.1	0.1
	2	0.177	0.165	0.174	0.165	0.175	0.194	0.163	0.173	0.189
	4	0.311	0.297	0.307	0.225	0.313	0.257	0.258	0.263	0.334
	6	0.412	0.673	0.502	0.446	0.351	0.478	0.514	0.425	0.581
	8	0.762	0.821	0.826	0.712	0.598	0.679	0.925	0.663	0.611
	10	1.076	1.013	1.067	0.879	1.012	0.971	0.918	0.954	1.138
	12	1.089	0.984	1.288	1.014	1.145	1.11	1.126	1.062	1.127
	16	1.189	0.904	1.237	0.986	1.237	1.074	1.121	1.099	1.095
	20	1.205	0.889	1.236	0.997	1.133	1.15	1.081	1.097	1.122
	24	1.21	0.903	1.187	1.041	1.128	1.131	1.143	1.092	1.065

## Sheet: Fig. S6
The raw data of Fig. S6
S6A	t (h)	P116B			ΔnssR			nssR-comp
	0	0.1	0.1	0.1	0.1	0.1	0.1	0.1	0.1	0.1
	2	0.116	0.189	0.211	0.178	0.181	0.187	0.169	0.178	0.153
	4	0.338	0.223	0.354	0.231	0.245	0.283	0.293	0.275	0.252
	6	0.512	0.421	0.654	0.489	0.472	0.398	0.529	0.424	0.471
	8	0.819	0.882	0.708	0.734	0.532	0.613	0.801	0.662	0.583
	10	0.987	1.123	1.046	0.927	0.993	0.861	1.051	0.943	0.912
	12	1.084	1.105	1.171	1.062	0.951	1.047	1.121	1.086	0.893
	16	1.123	1.113	1.109	0.945	1.014	1.176	1.113	1.094	0.992
	20	1.128	1.139	1.093	0.923	1.051	1.161	0.975	1.144	1.091
	24	1.118	1.075	1.077	1.054	1.048	1.123	0.996	1.156	1.148

[truncated: 2 more sheets: Fig. S7, Fig. S8]
