# Supplementary material for: Serine protease HtrA promotes Campylobacter jejuni intestinal colonization through degrading antimicrobial peptide LL-37
Source: Sci Adv. 2026 May 20;12(21):eaee1996. doi: 10.1126/sciadv.aee1996 (PMC13189099; doi:10.1126/sciadv.aee1996)
Supplement: Supplementary file 3 — Movie S1 [file sciadv.aee1996_movie_s1.zip]

Archive with 1 entries (1 files):
- aee1996_movie_s1.mp4
